# Supplementary material for: Hydroxonium creatininium bis­(pyridine-2,6-dicarboxyl­ato-κ3 O 2,N,O 6)nickel­ate(II) trihydrate
Source: Acta Crystallogr Sect E Struct Rep Online. 2009 Jun 27;65(Pt 7):m824–5. doi: 10.1107/S1600536809022053 (PMC2969276; doi:10.1107/S1600536809022053)
Supplement: Supplementary file 2 [file e-65-0m824-Isup2.hkl]

# 
# h,k,l, Fc-squared, Fo-squared, sigma(Fo-squared) and status flag 
# 
data_I
_shelx_title ' o25 in P-1' 
_shelx_refln_list_code          4 
_shelx_F_calc_maximum      214.90 
_exptl_crystal_F_000       596.00 
_reflns_d_resolution_high  0.7570 
 
loop_ 
 _symmetry_equiv_pos_as_xyz 
 'x, y, z' 
 '-x, -y, -z' 
 
_cell_length_a     8.1466 
_cell_length_b    10.7420 
_cell_length_c    13.5061 
_cell_angle_alpha  74.890 
_cell_angle_beta   89.944 
_cell_angle_gamma  87.564 
 
_shelx_F_squared_multiplier     1.000 
 
loop_ 
 _refln_index_h 
 _refln_index_k 
 _refln_index_l 
 _refln_F_squared_calc 
 _refln_F_squared_meas 
 _refln_F_squared_sigma 
 _refln_observed_status 
   1   0   0       14.48       20.92      2.20 o 
   2   0   0     2268.43     2134.38     71.85 o 
   3   0   0       51.62       40.06      4.84 o 
   4   0   0     2610.12     2841.98     97.03 o 
   5   0   0     1213.85     1252.70     46.27 o 
   6   0   0     1538.47     1631.24     59.79 o 
   7   0   0      666.53      653.42     47.81 o 
   8   0   0      216.62      205.50     33.14 o 
   9   0   0        2.69       11.14     16.14 o 
  10   0   0       43.31       33.39     27.18 o 
 -10   1   0        3.97       24.21     20.49 o 
  -9   1   0        0.59        8.63     16.41 o 
  -8   1   0       33.05       25.60     14.10 o 
  -7   1   0      213.06      213.27     20.81 o 
  -6   1   0     1635.69     1621.07     59.69 o 
  -5   1   0      309.83      257.98     14.66 o 
  -3   1   0       72.64       93.04      6.94 o 
  -2   1   0      163.49      182.50      9.15 o 
  -1   1   0     1192.57     1289.04     43.99 o 
   0   1   0     4145.13     4670.21    153.91 o 
   1   1   0     6341.28     6565.88    217.03 o 
   2   1   0      748.33      784.85     35.04 o 
   4   1   0        4.39        6.13      3.78 o 
   5   1   0     3173.72     3313.14    113.40 o 
   6   1   0       73.18       51.61     13.17 o 
   7   1   0      924.15      928.30     49.30 o 
   8   1   0        0.07       -7.32     12.82 o 
   9   1   0      415.12      442.90     35.45 o 
  10   1   0        5.04      -21.43     19.71 o 
 -10   2   0       69.26      102.37     24.85 o 
  -9   2   0       43.11       22.18     18.36 o 
  -8   2   0       60.27       55.48     29.52 o 
  -7   2   0      257.67      238.32     23.84 o 
  -6   2   0      517.18      528.34     24.82 o 
  -5   2   0      168.13      142.46     11.03 o 
  -4   2   0      975.78      970.42     36.44 o 
  -3   2   0     1875.96     1831.43     63.48 o 
  -2   2   0    46182.56    51237.17   1680.39 o 
  -1   2   0     3965.59     4334.99    175.63 o 
   0   2   0     3555.71     3620.09    120.14 o 
   1   2   0     1261.34     1314.13     55.08 o 
   2   2   0    29412.69    31932.54   1283.46 o 
   3   2   0     2668.07     2769.03    116.42 o 
   4   2   0       22.99       23.44     11.19 o 
   5   2   0     1245.25     1104.12     89.87 o 
   6   2   0      225.85      193.96     40.14 o 
   7   2   0      352.20      399.92     29.27 o 
   8   2   0       10.01        4.69     14.69 o 
   9   2   0       15.94       15.81     17.13 o 
  10   2   0      110.58      127.63     25.03 o 
 -10   3   0       91.45      149.91     35.96 o 
  -9   3   0       74.16       59.11     17.20 o 
  -8   3   0      462.18      430.28     31.08 o 
  -7   3   0      163.90      131.39     13.29 o 
  -6   3   0       65.79       45.78     15.83 o 
  -5   3   0      645.38      584.70     27.52 o 
  -4   3   0      498.01      504.77     21.74 o 
  -3   3   0      833.04      878.51     32.94 o 
  -2   3   0        1.38       -0.11      3.53 o 
  -1   3   0     5496.70     5909.17    196.08 o 
   0   3   0        0.78        2.48      3.43 o 
   1   3   0       74.71       56.20      5.31 o 
   2   3   0       96.14       90.61      8.89 o 
   3   3   0    10531.74    11683.97    474.57 o 
   4   3   0        6.93        0.18      7.31 o 
   5   3   0        3.54       -8.70     11.26 o 
   6   3   0      234.29      214.28     20.29 o 
   7   3   0     1011.09     1012.09     53.56 o 
   8   3   0       11.55       -9.79     13.68 o 
   9   3   0      722.94      822.97     52.36 o 
  10   3   0       85.34       94.60     37.18 o 
 -10   4   0      111.85      116.74     33.59 o 
  -9   4   0       19.05       18.33     22.30 o 
  -8   4   0        1.19        0.35     10.78 o 
  -7   4   0     1047.55     1092.43     44.36 o 
  -6   4   0      309.25      262.55     16.97 o 
  -5   4   0      285.52      264.76     15.81 o 
  -4   4   0     4136.84     4359.23    148.11 o 
  -3   4   0    14614.31    16827.27    560.87 o 
  -2   4   0      363.73      320.33     14.73 o 
  -1   4   0     1570.01     1503.58     52.73 o 
   0   4   0        0.42       -4.38      3.42 o 
   1   4   0     1859.77     1898.35     65.67 o 
   2   4   0      663.38      630.12     24.48 o 
   3   4   0     6150.59     6629.19    220.91 o 
   4   4   0      787.37      784.31     40.09 o 
   5   4   0      737.24      764.99     96.87 o 
   6   4   0      320.68      311.57     36.90 o 
   7   4   0      117.66       72.27     16.57 o 
   8   4   0      305.53      293.96     27.80 o 
   9   4   0       31.35       48.56     26.69 o 
  10   4   0      105.66      145.30     45.02 o 
  -9   5   0       91.64      100.15     28.57 o 
  -8   5   0        4.21      -27.07     13.53 o 
  -7   5   0      551.47      594.53     29.81 o 
  -6   5   0      303.62      288.53     18.26 o 
  -5   5   0      674.35      641.19     35.81 o 
  -4   5   0      168.06      134.27     17.16 o 
  -3   5   0     4160.83     4553.24    154.43 o 
  -2   5   0     2010.77     2181.96     76.14 o 
  -1   5   0       17.07       12.05      4.70 o 
   0   5   0     2414.05     2664.65    149.81 o 
   1   5   0      340.77      334.03     15.78 o 
   2   5   0      975.73     1003.81     37.55 o 
   3   5   0      530.93      493.14     28.06 o 
   4   5   0      825.10      751.25     29.69 o 
   5   5   0     1139.35     1087.56     54.50 o 
   6   5   0        4.63       16.86     12.62 o 
   7   5   0        0.05        4.99     14.24 o 
   8   5   0      142.56      149.48     22.70 o 
   9   5   0        0.08      -31.45     16.91 o 
  10   5   0      106.08      112.23     27.95 o 
  -9   6   0       55.92        8.29     27.95 o 
  -8   6   0       29.50       17.27     16.54 o 
  -7   6   0      215.95      203.45     26.45 o 
  -6   6   0       63.92       57.40     13.66 o 
  -5   6   0     5797.89     6523.46    221.28 o 
  -4   6   0      390.92      417.81     21.02 o 
  -3   6   0        1.61       -6.51      8.52 o 
  -2   6   0      101.81       92.00      8.99 o 
  -1   6   0     2795.62     3052.57    104.84 o 
   0   6   0      931.61      863.04     40.56 o 
   1   6   0      858.86      809.47     31.69 o 
   2   6   0      796.19      745.68     30.08 o 
   3   6   0      397.99      340.05     17.50 o 
   4   6   0      221.92      164.01     20.66 o 
   5   6   0        2.43      -10.24     10.34 o 
   6   6   0        2.40       -4.59     11.88 o 
   7   6   0      141.80      102.48     18.27 o 
   8   6   0       27.45        7.33     17.15 o 
   9   6   0      124.64      118.32     34.11 o 
  -9   7   0      174.42      259.40     43.28 o 
  -8   7   0       17.20       21.54     18.03 o 
  -7   7   0      148.01      125.95     19.58 o 
  -6   7   0      690.84      739.14     44.08 o 
  -5   7   0      862.87      798.73     43.77 o 
  -4   7   0     4497.68     4921.78    168.71 o 
  -3   7   0      235.04      175.14     13.42 o 
  -2   7   0      389.64      343.68     18.34 o 
  -1   7   0      162.12      110.55     10.05 o 
   0   7   0     4319.64     4768.95    161.94 o 
   1   7   0     2724.03     2657.19     93.08 o 
   2   7   0     2234.80     2299.99     81.52 o 
   3   7   0        0.58        0.82      7.07 o 
   4   7   0      168.06      129.67     16.53 o 
   5   7   0        1.72        7.96     12.21 o 
   6   7   0       77.05       60.60     16.73 o 
   7   7   0       75.01       75.56     33.87 o 
   8   7   0        9.56       19.48     17.96 o 
   9   7   0      115.01      124.91     35.89 o 
  -8   8   0        2.13        1.46     28.09 o 
  -7   8   0      455.58      367.85     32.43 o 
  -6   8   0      151.96       96.90     19.10 o 
  -5   8   0       46.25       32.15     13.58 o 
  -4   8   0     1467.00     1491.44    114.89 o 
  -3   8   0      205.38      188.35     14.36 o 
  -2   8   0      539.73      548.75     29.86 o 
  -1   8   0      132.76      117.61     11.31 o 
   0   8   0      687.53      678.83     29.37 o 
   1   8   0        6.20        5.76      6.89 o 
   2   8   0      634.87      624.13     28.35 o 
   3   8   0      477.60      487.47     24.26 o 
   4   8   0        7.98        5.92     15.99 o 
   5   8   0      542.06      533.93     60.98 o 
   6   8   0       10.23        9.99     14.17 o 
   7   8   0      294.02      264.67     29.46 o 
   8   8   0       14.40        0.57     19.09 o 
   9   8   0       54.74       53.58     26.58 o 
  -7   9   0      179.44      140.22     36.31 o 
  -6   9   0      955.27     1006.42     57.01 o 
  -5   9   0        0.45       14.59     14.33 o 
  -4   9   0      331.85      315.48     26.69 o 
  -3   9   0      113.84       69.10     14.68 o 
  -2   9   0     1784.10     1770.92     65.92 o 
  -1   9   0      569.91      551.79     26.65 o 
   0   9   0       39.22       20.79      9.08 o 
   1   9   0       84.67       72.22     11.08 o 
   2   9   0      717.95      733.66     32.74 o 
   3   9   0       81.70       80.34     13.57 o 
   4   9   0        2.28        0.51     17.25 o 
   5   9   0      211.89      277.82     35.30 o 
   6   9   0       80.57       49.97     17.61 o 
   7   9   0      160.52      230.11     42.34 o 
   8   9   0        9.53        1.38     23.33 o 
  -7  10   0       89.15      156.11     38.96 o 
  -6  10   0       12.45        8.57     26.20 o 
  -5  10   0      101.16       80.80     44.01 o 
  -4  10   0       28.36       24.76     15.18 o 
  -3  10   0      285.68      272.96     25.52 o 
  -2  10   0      812.79      750.64     54.95 o 
  -1  10   0       48.44       24.13     13.73 o 
   0  10   0      350.11      277.97     18.42 o 
   1  10   0      153.53      126.49     25.02 o 
   2  10   0        0.66       -6.80     10.44 o 
   3  10   0      451.42      489.39     59.27 o 
   4  10   0       23.25        9.53     14.25 o 
   5  10   0      535.79      573.80     48.40 o 
   6  10   0       18.96        9.25     18.03 o 
   7  10   0      156.08      158.20     28.55 o 
  -6  11   0        1.74        6.27     32.20 o 
  -5  11   0        2.26        6.97     27.67 o 
  -4  11   0       29.97      -43.98     23.42 o 
  -3  11   0      656.68      739.22     63.18 o 
  -2  11   0       22.88       28.59     13.74 o 
  -1  11   0      657.70      767.17     81.40 o 
   0  11   0      653.69      650.98     64.61 o 
   1  11   0      107.67       64.05     37.91 o 
   2  11   0      232.44      271.97     20.44 o 
   3  11   0       56.97       47.51     17.03 o 
   4  11   0      356.55      316.07     30.06 o 
   5  11   0      364.83      435.61     36.55 o 
   6  11   0        2.66      -17.21     27.98 o 
  -4  12   0       23.63       -1.60     25.44 o 
  -3  12   0      113.76       97.50     31.01 o 
  -2  12   0       30.91       36.45     26.62 o 
  -1  12   0      113.36      132.52     20.85 o 
   0  12   0       27.06        1.92     14.99 o 
   1  12   0       11.87       -0.62     14.37 o 
   3  12   0        6.56       -4.14     16.43 o 
   4  12   0       54.69       29.00     19.35 o 
   5  12   0      120.39      101.96     24.84 o 
  -2  13   0       51.84       46.35     29.34 o 
  -1  13   0        0.33      -39.52     28.30 o 
   0  13   0       74.15       76.87     31.15 o 
   1  13   0        2.71       -5.10     17.32 o 
   2  13   0       47.60       89.07     27.81 o 
   3  13   0       16.69      -19.86     29.48 o 
  -3 -13   1       11.76      -16.59     30.32 o 
   1 -13   1       37.46       42.86     32.69 o 
   2 -13   1       19.15        9.48     32.20 o 
  -5 -12   1       82.23       45.75     39.52 o 
  -4 -12   1        0.03       -2.59     18.69 o 
  -3 -12   1       84.06       98.68     20.72 o 
  -1 -12   1        4.45       -1.76     17.67 o 
   0 -12   1      224.88      203.99     36.87 o 
   1 -12   1      228.89      220.02     37.63 o 
   2 -12   1       27.80       70.74     31.08 o 
   3 -12   1      129.80      198.07     41.75 o 
   4 -12   1       57.67       49.13     32.96 o 
  -6 -11   1        3.50      -27.24     19.54 o 
  -5 -11   1        2.48        3.28     25.33 o 
  -4 -11   1      158.29      158.63     22.77 o 
  -3 -11   1      242.59      229.63     44.53 o 
  -2 -11   1        3.91      -23.32     14.25 o 
  -1 -11   1       10.89      -16.50     14.74 o 
   0 -11   1      214.77      211.24     22.82 o 
   1 -11   1        1.84        2.34     14.67 o 
   2 -11   1      224.50      216.33     35.68 o 
   3 -11   1       48.99       18.47     26.14 o 
   4 -11   1      252.72      267.06     43.21 o 
   5 -11   1        4.96       37.22     29.06 o 
  -7 -10   1       45.54       14.31     23.50 o 
  -6 -10   1       10.81      -18.01     19.32 o 
  -5 -10   1       91.79       45.75     17.07 o 
  -4 -10   1      903.00      943.10     53.62 o 
  -3 -10   1        0.31        3.61     13.31 o 
  -2 -10   1      119.51      111.15     23.38 o 
  -1 -10   1      218.97      184.87     19.88 o 
   0 -10   1      393.04      379.25     22.57 o 
   1 -10   1       17.69        9.78      9.74 o 
   2 -10   1     1694.02     1834.05     86.59 o 
   3 -10   1        0.26        2.73     13.28 o 
   4 -10   1       88.87       32.83     25.51 o 
   5 -10   1        3.26      -26.14     21.60 o 
   6 -10   1       45.77       -0.91     28.57 o 
  -8  -9   1        3.78        0.90     22.71 o 
  -7  -9   1       37.31       22.87     21.23 o 
  -6  -9   1       88.84       71.57     19.92 o 
  -5  -9   1      219.11      215.41     24.93 o 
  -4  -9   1      443.03      454.55     46.73 o 
  -3  -9   1       84.26       43.18     25.79 o 
  -2  -9   1       60.04       33.96     11.67 o 
  -1  -9   1      270.49      253.66     17.29 o 
   0  -9   1       84.41       62.95     10.55 o 
   1  -9   1     1397.25     1506.85     67.46 o 
   2  -9   1     1945.15     2208.66     80.83 o 
   3  -9   1      130.68      158.04     19.28 o 
   4  -9   1       50.02       33.28     17.67 o 
   5  -9   1      106.21      119.38     27.32 o 
   6  -9   1       10.26      -11.92     21.26 o 
   7  -9   1      374.05      479.77     57.85 o 
  -8  -8   1       44.84       48.17     21.88 o 
  -7  -8   1      201.35      153.17     38.75 o 
  -6  -8   1      510.72      518.87     38.89 o 
  -5  -8   1      101.32       76.34     17.40 o 
  -4  -8   1      285.98      255.03     35.51 o 
  -3  -8   1        1.26       -5.35      7.57 o 
  -2  -8   1      170.08      138.37     15.37 o 
   0  -8   1      646.09      646.90     28.51 o 
   2  -8   1      646.91      589.58     27.10 o 
   3  -8   1     1262.05     1263.32     49.50 o 
   4  -8   1      502.69      520.38     41.10 o 
   5  -8   1      170.06      204.95     22.36 o 
   6  -8   1       12.31       -0.20     19.97 o 
   7  -8   1        8.57       12.89     24.60 o 
   8  -8   1        5.80      -25.72     27.32 o 
  -9  -7   1       13.59       -1.29     22.07 o 
  -8  -7   1       41.64        8.11     19.01 o 
  -7  -7   1       41.66       81.07     19.41 o 
  -6  -7   1      104.63      100.96     19.31 o 
  -5  -7   1        8.03       -2.41     11.35 o 
  -4  -7   1       89.76       77.05     36.10 o 
  -3  -7   1       26.24       24.24      7.67 o 
  -2  -7   1       39.08       32.33      7.58 o 
  -1  -7   1     2237.54     2607.26     91.72 o 
   0  -7   1      172.54      168.08     19.10 o 
   1  -7   1      865.22      882.55     35.08 o 
   2  -7   1       15.14       19.41      7.15 o 
   3  -7   1      561.88      572.93     42.05 o 
   4  -7   1       14.23       12.83      8.18 o 
   5  -7   1      726.86      787.82     34.74 o 
   6  -7   1      513.64      562.08     37.44 o 
   7  -7   1        1.08        4.51     15.79 o 
   8  -7   1        1.49       -8.78     25.09 o 
  -9  -6   1       32.65       22.51     21.00 o 
  -8  -6   1      107.65       92.08     39.69 o 
  -7  -6   1      721.51      692.21     44.74 o 
  -6  -6   1       92.78       52.86     20.52 o 
  -5  -6   1      492.43      586.68    109.17 o 
  -4  -6   1      112.49       86.37     14.14 o 
  -3  -6   1        6.16        8.97      6.30 o 
  -2  -6   1      468.70      503.46     22.53 o 
  -1  -6   1     2061.97     1896.48     67.50 o 
   0  -6   1       60.74       39.97      6.74 o 
   1  -6   1     1958.17     2013.26     93.46 o 
   2  -6   1       21.92       20.68      6.53 o 
   3  -6   1        9.03        6.92      7.03 o 
   4  -6   1      211.64      174.62     16.40 o 
   5  -6   1      289.26      286.47     18.13 o 
   6  -6   1       20.85       10.43      9.25 o 
   7  -6   1       24.01        9.97     14.24 o 
   8  -6   1      123.35      133.61     34.01 o 
   9  -6   1       13.51        2.37     25.30 o 
 -10  -5   1       27.25       14.03     23.48 o 
  -9  -5   1       48.14        0.06     21.43 o 
  -8  -5   1       95.89       79.81     41.54 o 
  -7  -5   1       21.34       33.67     14.45 o 
  -6  -5   1      814.87      821.45     46.82 o 
  -5  -5   1      471.86      489.15     32.00 o 
  -4  -5   1     2687.06     2953.15    102.45 o 
  -3  -5   1     2655.92     2879.53     99.02 o 
  -2  -5   1      683.49      706.72     28.08 o 
  -1  -5   1     1002.46     1029.49     38.28 o 
   0  -5   1     1228.82     1206.20     43.99 o 
   1  -5   1      342.37      251.24     13.23 o 
   2  -5   1     2805.84     3050.80    104.55 o 
   3  -5   1      484.74      426.33     19.82 o 
   4  -5   1     2012.50     2295.95     81.33 o 
   5  -5   1       32.64        5.49      7.55 o 
   6  -5   1       19.84       14.48      8.63 o 
   7  -5   1       32.11       12.41      9.81 o 
   8  -5   1      357.92      423.33     32.57 o 
   9  -5   1       93.52       81.61     28.50 o 
 -10  -4   1       31.90       13.81     21.08 o 
  -9  -4   1      573.20      604.59     44.34 o 
  -8  -4   1        1.49        4.47     15.55 o 
  -7  -4   1       49.78       32.77     14.50 o 
  -6  -4   1        7.84       15.51     13.35 o 
  -5  -4   1       11.58        4.70      9.34 o 
  -4  -4   1     4240.40     4758.99    199.20 o 
  -3  -4   1      944.98     1029.68     38.18 o 
  -2  -4   1     1084.35     1041.45     38.03 o 
  -1  -4   1       79.66       90.97      9.88 o 
   1  -4   1       12.81       17.82      4.38 o 
   2  -4   1      673.15      639.37     28.27 o 
   3  -4   1      670.20      591.33     24.40 o 
   4  -4   1       71.06       67.16      9.01 o 
   5  -4   1      628.56      604.04     26.48 o 
   6  -4   1       50.24       46.54      9.75 o 
   7  -4   1      197.14      147.39     17.35 o 
   8  -4   1       34.65       40.28     12.27 o 
   9  -4   1       88.26      118.03     21.26 o 
  10  -4   1       20.74        3.41     26.55 o 
 -10  -3   1        1.36      -20.85     19.80 o 
  -9  -3   1      204.32      221.65     27.35 o 
  -8  -3   1      167.53      185.06     23.24 o 
  -7  -3   1        4.90       24.82     13.49 o 
  -6  -3   1      460.65      445.41     34.99 o 
  -5  -3   1      440.32      479.50     29.37 o 
  -4  -3   1     4416.33     4760.34    198.50 o 
  -3  -3   1      359.09      312.56     21.70 o 
  -2  -3   1     5100.57     5464.71    222.62 o 
  -1  -3   1     1581.03     1774.15     61.00 o 
   0  -3   1     1314.78     1439.60     49.92 o 
   1  -3   1       38.36       22.09      5.46 o 
   2  -3   1     7209.49     8015.16    265.73 o 
   3  -3   1     3256.59     3714.61    125.69 o 
   4  -3   1      133.64      133.68     10.02 o 
   5  -3   1        4.26       -2.70      6.14 o 
   6  -3   1       56.41       48.34      8.84 o 
   7  -3   1       47.58       31.52      9.47 o 
   8  -3   1       38.47        5.81     13.08 o 
   9  -3   1      140.25      135.64     20.48 o 
  10  -3   1       25.71       41.89     21.83 o 
 -10  -2   1       21.34       29.32     22.15 o 
  -9  -2   1       68.67       40.43     17.70 o 
  -8  -2   1      350.29      389.35     31.42 o 
  -7  -2   1        8.96       -9.52     12.96 o 
  -6  -2   1       50.60       39.40     11.55 o 
  -5  -2   1        4.81        0.86      8.70 o 
  -4  -2   1     4480.16     4871.35    433.84 o 
  -3  -2   1     1044.64     1130.80     39.98 o 
  -2  -2   1    30922.47    33434.93   1097.01 o 
  -1  -2   1      675.31      743.78     26.59 o 
   0  -2   1      230.85      257.75     10.73 o 
   1  -2   1     4745.15     5060.90    167.85 o 
   2  -2   1     1957.13     2056.82     70.15 o 
   3  -2   1     4534.19     5093.49    170.43 o 
   4  -2   1     3259.76     3438.04    117.29 o 
   5  -2   1       39.89       17.71      8.97 o 
   6  -2   1        6.13        4.98      8.72 o 
   7  -2   1      170.66      149.57     13.83 o 
   8  -2   1      237.71      213.44     21.90 o 
   9  -2   1       14.55       -9.52     16.13 o 
  10  -2   1        0.46       -6.24     21.88 o 
 -10  -1   1       41.27       19.76     20.74 o 
  -9  -1   1       29.35       22.41     17.56 o 
  -8  -1   1      439.00      520.48     42.34 o 
  -7  -1   1        5.59        7.46     11.95 o 
  -6  -1   1      563.06      583.80     35.07 o 
  -5  -1   1      229.25      176.51     11.02 o 
  -4  -1   1      755.43      664.00     25.81 o 
  -3  -1   1      219.37      153.42      9.04 o 
  -1  -1   1     4259.67     4659.70    189.08 o 
   0  -1   1     6760.63     7603.67    250.32 o 
   1  -1   1     3684.47     4062.05    134.43 o 
   2  -1   1     1561.75     1555.85     57.66 o 
   3  -1   1     1247.64     1151.51     41.15 o 
   4  -1   1      192.00      157.07     10.30 o 
   5  -1   1     3643.28     3856.69    131.36 o 
   6  -1   1      439.20      460.20     34.63 o 
   7  -1   1      411.15      426.93     29.22 o 
   8  -1   1      225.42      244.38     23.77 o 
   9  -1   1       67.75       83.69     19.38 o 
  10  -1   1       59.71       41.18     19.70 o 
 -10   0   1        1.74       31.87     20.14 o 
  -9   0   1        0.33        3.65     16.60 o 
  -8   0   1       48.39       21.92     14.23 o 
  -7   0   1      547.15      619.15     82.59 o 
  -6   0   1     1846.06     1862.84    122.04 o 
  -5   0   1     2711.56     2834.26     97.89 o 
  -4   0   1      178.34      111.54      8.26 o 
  -3   0   1      153.07      115.96      7.32 o 
  -2   0   1        1.87        7.50      5.10 o 
  -1   0   1     8837.11     9735.85    320.11 o 
   1   0   1    10471.26    11329.22    457.29 o 
   2   0   1        4.36        3.77      3.14 o 
   3   0   1      312.41      252.07     11.87 o 
   4   0   1        8.28        1.24      4.01 o 
   5   0   1      445.87      416.55     20.67 o 
   6   0   1      624.05      604.58     34.75 o 
   7   0   1      115.83       78.80     15.55 o 
   8   0   1      214.79      213.42     22.81 o 
   9   0   1       63.07       60.07     18.59 o 
  10   0   1        0.93       -4.77     20.35 o 
 -10   1   1        0.77       14.92     20.28 o 
  -9   1   1      259.61      263.91     27.01 o 
  -8   1   1      134.32       98.60     24.32 o 
  -7   1   1      282.20      311.86     24.93 o 
  -6   1   1       25.28       24.31      7.89 o 
  -5   1   1      873.05      826.95     32.58 o 
  -4   1   1      428.94      439.23     18.92 o 
  -3   1   1        5.67        5.10      4.55 o 
  -2   1   1     1377.18     1524.19     52.23 o 
  -1   1   1     5710.00     6372.65    210.11 o 
   0   1   1      415.33      434.53     15.14 o 
   1   1   1     2413.05     2726.87     90.69 o 
   2   1   1      387.13      467.54     17.60 o 
   4   1   1      449.47      415.92     17.54 o 
   6   1   1     1308.78     1233.61     48.61 o 
   7   1   1     1634.61     1839.23     86.02 o 
   8   1   1      184.96      176.26     34.39 o 
   9   1   1        0.05       -5.60     33.10 o 
  10   1   1      241.77      237.49     30.60 o 
 -10   2   1      467.13      485.52     38.39 o 
  -9   2   1      757.26      866.33     51.04 o 
  -8   2   1       16.56       17.78     12.63 o 
  -7   2   1     1340.39     1357.43     52.57 o 
  -6   2   1       85.53       74.54      9.81 o 
  -5   2   1     2964.42     2934.94    101.60 o 
  -4   2   1      365.06      368.61     19.14 o 
  -3   2   1     2269.08     2190.31     75.15 o 
  -2   2   1    26512.63    29658.79    973.81 o 
  -1   2   1     4073.28     4239.83    140.53 o 
   0   2   1     1687.09     1905.72     72.74 o 
   1   2   1     6433.62     7137.89    235.66 o 
   2   2   1     2607.75     2829.34     95.05 o 
   3   2   1      163.09      120.80     16.97 o 
   4   2   1     2961.29     2972.04    125.94 o 
   5   2   1     2639.74     2682.08    116.08 o 
   6   2   1      475.93      467.85     30.75 o 
   7   2   1      441.82      430.29     37.81 o 
   8   2   1       41.62       46.89     16.02 o 
   9   2   1        0.75       -2.96     15.40 o 
  10   2   1      261.86      294.97     37.46 o 
 -10   3   1        5.79       19.72     24.95 o 
  -9   3   1      157.01      162.86     48.12 o 
  -8   3   1      902.35      878.94     47.98 o 
  -7   3   1      610.09      630.86     29.99 o 
  -6   3   1      102.83       75.00     11.06 o 
  -5   3   1        2.96        8.32     12.18 o 
  -4   3   1      978.06      904.70     34.51 o 
  -3   3   1       54.35       43.21      5.64 o 
  -2   3   1     6899.53     7574.96    250.66 o 
  -1   3   1     8565.83     9333.70    308.07 o 
   0   3   1      399.41      459.12     17.64 o 
   1   3   1       36.50       24.10      4.07 o 
   2   3   1      345.09      286.30     12.59 o 
   3   3   1       18.81       23.23     19.41 o 
   4   3   1     2546.01     2281.16    134.40 o 
   5   3   1      116.78      105.05     13.47 o 
   6   3   1      110.43       66.80     14.45 o 
   7   3   1       64.32       41.03     16.45 o 
   8   3   1      894.41      921.92     52.26 o 
   9   3   1       19.93       17.08     18.42 o 
  10   3   1       73.49      125.71     66.49 o 
 -10   4   1       45.16       68.30     31.43 o 
  -9   4   1      704.59      798.13     69.34 o 
  -8   4   1     1210.56     1235.63     61.91 o 
  -7   4   1      874.44      870.78     37.39 o 
  -6   4   1      471.38      437.85     34.03 o 
  -5   4   1       98.00       77.03      9.46 o 
  -4   4   1     6686.24     7550.72    251.83 o 
  -3   4   1      752.56      646.71     25.80 o 
  -2   4   1     6130.90     6871.64    228.64 o 
  -1   4   1     2746.70     2913.76     98.39 o 
   0   4   1       24.37        6.52      3.80 o 
   1   4   1      561.62      554.39     22.29 o 
   2   4   1      950.58      917.85     49.67 o 
   3   4   1     2295.62     2527.80     86.88 o 
   4   4   1      307.29      283.76     20.30 o 
   5   4   1       79.83       60.10     19.58 o 
   6   4   1        1.17        4.15     11.02 o 
   7   4   1       33.11       39.11     13.57 o 
   8   4   1       23.94        5.20     14.92 o 
   9   4   1       74.24       85.89     21.17 o 
  10   4   1        3.69       21.04     27.04 o 
  -9   5   1       89.71      100.36     30.73 o 
  -8   5   1      325.52      365.33     29.87 o 
  -7   5   1       45.70       35.81     13.72 o 
  -6   5   1     1487.64     1572.22     59.40 o 
  -5   5   1       32.66       13.61      7.50 o 
  -4   5   1      606.11      602.61     25.70 o 
  -3   5   1     4081.35     4576.13    154.36 o 
  -2   5   1     2463.32     2419.94     83.36 o 
  -1   5   1     1664.21     1775.91     62.12 o 
   0   5   1      626.92      623.51     24.55 o 
   1   5   1     2164.62     2257.06     78.08 o 
   2   5   1      441.31      384.39     20.87 o 
   4   5   1      525.97      483.11     29.32 o 
   5   5   1      610.56      587.50     37.39 o 
   6   5   1      605.99      581.43     37.37 o 
   7   5   1      326.54      292.22     27.13 o 
   8   5   1       26.40        6.23     17.47 o 
   9   5   1      128.81      136.69     24.10 o 
  10   5   1       31.43       32.04     24.37 o 
  -9   6   1        5.74       -7.95     27.04 o 
  -8   6   1      116.01      111.77     20.02 o 
  -7   6   1        3.50      -10.03     12.15 o 
  -6   6   1     3828.10     4399.41    188.96 o 
  -5   6   1      243.23      197.41     14.47 o 
  -4   6   1     2684.53     3110.97    108.67 o 
  -3   6   1       68.77       36.61      8.75 o 
  -2   6   1       68.83       51.88      9.83 o 
  -1   6   1     1009.61      986.25     37.09 o 
   0   6   1      887.87      899.42     41.53 o 
   1   6   1     3851.26     4102.81    139.16 o 
   2   6   1      931.12     1018.39     38.65 o 
   3   6   1      998.95      985.44     37.98 o 
   4   6   1       20.21       -1.03      9.38 o 
   5   6   1       57.44       44.95     13.03 o 
   6   6   1      491.70      438.38     74.57 o 
   7   6   1      668.67      676.70     69.52 o 
   8   6   1      250.03      260.53     72.48 o 
   9   6   1       54.74       70.23     24.39 o 
  -9   7   1       11.88       19.44     27.74 o 
  -8   7   1       14.62       45.79     18.92 o 
  -6   7   1      339.61      311.43     26.42 o 
  -5   7   1     3811.54     4282.41    184.19 o 
  -4   7   1      148.39      129.37     11.96 o 
  -3   7   1       31.18       23.52      7.40 o 
  -2   7   1      250.35      223.69     13.67 o 
  -1   7   1      591.85      625.72     31.03 o 
   0   7   1       51.71       40.02      9.86 o 
   1   7   1     2728.32     2909.80    101.16 o 
   2   7   1       40.25       30.50      7.26 o 
   3   7   1      443.91      439.99     39.03 o 
   4   7   1        1.19       -8.91     10.41 o 
   5   7   1      557.89      540.01     55.27 o 
   6   7   1       24.39        7.34     14.11 o 
   7   7   1       24.76       27.41     16.59 o 
   8   7   1       60.94       25.42     19.14 o 
   9   7   1       37.83       13.23     21.22 o 
  -8   8   1      151.26      181.25     40.56 o 
  -7   8   1      742.66      814.91     50.60 o 
  -6   8   1      364.39      411.86     32.57 o 
  -5   8   1       95.50      122.54     21.54 o 
  -4   8   1      476.25      453.48     59.20 o 
  -3   8   1      182.47      161.72     20.94 o 
  -2   8   1      370.97      344.52     26.44 o 
  -1   8   1      568.16      558.36     25.50 o 
   0   8   1      971.95      937.67     37.58 o 
   1   8   1     1380.84     1413.13     53.27 o 
   2   8   1       11.73        8.59      7.17 o 
   3   8   1      101.70       73.95     10.05 o 
   4   8   1      255.86      248.48     22.46 o 
   5   8   1      306.54      274.03     25.41 o 
   6   8   1      531.41      573.71     39.84 o 
   7   8   1        4.18      -12.38     17.37 o 
   8   8   1      606.57      703.76     50.78 o 
   9   8   1       56.91       84.10     25.98 o 
  -7   9   1      765.54      745.32     49.48 o 
  -6   9   1      546.41      539.17     38.88 o 
  -5   9   1      308.27      365.51     30.44 o 
  -4   9   1       83.45       59.61     15.17 o 
  -3   9   1      766.99      788.21    113.64 o 
  -2   9   1       95.80      101.93     15.52 o 
  -1   9   1        1.51        2.19      7.78 o 
   0   9   1     1386.05     1547.51     77.82 o 
   1   9   1      147.51      139.08     13.07 o 
   2   9   1      488.88      460.03     24.04 o 
   3   9   1     1722.83     1744.76     65.49 o 
   4   9   1       38.41       28.48     13.76 o 
   5   9   1       37.51       25.43     15.52 o 
   6   9   1      242.86      264.25     48.05 o 
   7   9   1       33.63       22.96     18.69 o 
   8   9   1      199.01      239.27     31.60 o 
  -7  10   1       15.82       11.85     30.04 o 
  -6  10   1       51.61       79.13     21.07 o 
  -5  10   1       54.23       40.16     17.41 o 
  -4  10   1       23.10       -1.63     13.80 o 
  -3  10   1       75.58       76.36     16.44 o 
  -2  10   1      158.82      148.15     19.17 o 
  -1  10   1        2.06      -10.65     10.86 o 
   0  10   1        7.64       -4.28     14.29 o 
   1  10   1       58.23       37.34     13.21 o 
   2  10   1      383.43      446.74     24.73 o 
   3  10   1       46.51       37.24     14.42 o 
   4  10   1      431.87      457.36     58.19 o 
   5  10   1      205.92      223.86     25.38 o 
   6  10   1      309.14      386.30     73.14 o 
   7  10   1       41.03       57.53     23.28 o 
  -6  11   1      133.64      210.54     43.49 o 
  -5  11   1        1.36       -7.51     17.66 o 
  -4  11   1      259.40      301.49     29.05 o 
  -3  11   1       24.09       13.84     14.88 o 
  -2  11   1      741.09      751.35     45.47 o 
  -1  11   1        1.32        4.34     12.99 o 
   0  11   1      229.80      260.55     60.35 o 
   1  11   1       61.04       53.92     14.68 o 
   2  11   1        2.23       -3.15     10.86 o 
   3  11   1      107.43      141.58     27.25 o 
   4  11   1       89.67       74.38     27.74 o 
   5  11   1       43.03       22.28     18.06 o 
   6  11   1       16.37       -0.70     20.30 o 
  -5  12   1        0.27      -27.04     31.08 o 
  -4  12   1      166.54      166.08     39.10 o 
  -3  12   1       36.69       46.32     18.89 o 
  -2  12   1      198.72      190.12     24.29 o 
  -1  12   1       92.79       81.12     17.94 o 
   0  12   1       13.23       15.20     15.28 o 
   1  12   1       24.58       21.32     15.40 o 
   3  12   1      542.10      529.04     56.66 o 
   4  12   1      190.00      198.15     26.88 o 
   5  12   1      219.14      248.17     29.62 o 
  -3  13   1      304.16      367.28     53.80 o 
  -2  13   1      260.22      257.66     46.00 o 
  -1  13   1       20.78       18.16     18.25 o 
   0  13   1        4.95        4.65     16.88 o 
   1  13   1       34.62       38.61     19.08 o 
   2  13   1      144.14       74.57     26.00 o 
   3  13   1      142.52      132.00     37.84 o 
   4  13   1        5.84      -37.63     30.11 o 
   0 -13   2      605.47      585.22     58.12 o 
   1 -13   2       73.31       60.56     26.69 o 
  -4 -12   2      170.47      210.02     28.58 o 
  -3 -12   2       29.76       -3.78     18.37 o 
  -2 -12   2      110.33       98.41     28.85 o 
  -1 -12   2       28.53       23.00     19.79 o 
   0 -12   2      796.05      834.23     69.69 o 
   1 -12   2       36.86       65.86     26.69 o 
   2 -12   2       37.16       58.75     31.99 o 
   3 -12   2       71.84       44.74     31.78 o 
  -6 -11   2      220.95      324.01     83.63 o 
  -5 -11   2        0.35        3.02     20.02 o 
  -4 -11   2       87.52       73.08     35.75 o 
  -3 -11   2      354.21      277.45     27.69 o 
  -2 -11   2      949.37     1030.74     61.54 o 
  -1 -11   2       92.39       78.63     16.54 o 
   0 -11   2     1422.65     1430.54    154.41 o 
   1 -11   2      208.65      242.11     39.45 o 
   2 -11   2      246.30      227.27     37.22 o 
   3 -11   2      187.22      169.35     35.20 o 
   4 -11   2        3.53       39.66     30.11 o 
   5 -11   2      520.86      570.86     65.72 o 
  -7 -10   2        0.61      -20.02     25.02 o 
  -6 -10   2       87.51       40.84     24.74 o 
  -5 -10   2       72.33       68.51     20.17 o 
  -4 -10   2       26.85       37.44     15.86 o 
  -3 -10   2      286.73      289.97     28.40 o 
  -2 -10   2      222.66      195.50     16.73 o 
  -1 -10   2      434.18      464.14     53.42 o 
   0 -10   2      323.30      292.56     31.87 o 
   1 -10   2      940.90      918.62     50.30 o 
   2 -10   2        1.86      -14.29     20.07 o 
   3 -10   2      337.25      328.60     42.51 o 
   4 -10   2       48.10       22.02     25.02 o 
   5 -10   2      105.88      131.23     33.24 o 
   6 -10   2      147.85      110.05     36.80 o 
  -8  -9   2       13.49       38.56     30.94 o 
  -7  -9   2        6.37      -24.75     24.74 o 
  -6  -9   2       10.94       13.88     28.30 o 
  -5  -9   2      235.19      224.18     25.92 o 
  -4  -9   2      138.85      105.80     18.91 o 
  -3  -9   2      201.97      211.36     24.88 o 
  -2  -9   2      301.34      234.83     16.76 o 
  -1  -9   2      230.48      206.13     20.00 o 
   0  -9   2      157.39      135.50     13.35 o 
   1  -9   2      752.44      810.27     37.61 o 
   2  -9   2      124.53       75.43     11.80 o 
   3  -9   2      779.10      887.20     49.38 o 
   4  -9   2       10.72      -15.96     20.98 o 
   5  -9   2       23.75       56.94     26.14 o 
   6  -9   2        2.32        8.71     26.14 o 
   7  -9   2       50.29       76.73     31.01 o 
  -8  -8   2      131.22       65.17     24.78 o 
  -7  -8   2      452.75      494.97     80.81 o 
  -6  -8   2       16.11       15.00     26.76 o 
  -5  -8   2       94.00      115.07     19.03 o 
  -4  -8   2       22.47       -3.26     12.50 o 
  -3  -8   2     2215.13     2389.65     86.28 o 
  -2  -8   2        3.66        1.28      7.49 o 
  -1  -8   2      610.88      561.09     26.94 o 
   0  -8   2      260.89      234.00     23.45 o 
   1  -8   2      194.59      188.11     16.07 o 
   2  -8   2       10.74        8.42      8.22 o 
   3  -8   2      684.45      709.04     32.19 o 
   4  -8   2      303.60      303.94     20.04 o 
   5  -8   2      101.28       43.42     20.77 o 
   6  -8   2      187.76      200.58     34.22 o 
   7  -8   2        0.00       -2.51     23.14 o 
  -9  -7   2        3.68       16.57     22.94 o 
  -7  -7   2      229.50      196.90     32.83 o 
  -6  -7   2      642.72      612.89     41.68 o 
  -5  -7   2      429.93      404.39     30.45 o 
  -4  -7   2       63.56       43.59     16.83 o 
  -3  -7   2       33.43       18.68      7.66 o 
  -2  -7   2      259.79      231.50     14.94 o 
  -1  -7   2       51.53       39.47      7.83 o 
   0  -7   2     3568.10     3868.04    133.13 o 
   1  -7   2      283.37      278.53     19.93 o 
   2  -7   2      149.40      139.85     13.00 o 
   3  -7   2      536.15      527.10     36.83 o 
   4  -7   2       34.27       22.43      8.94 o 
   5  -7   2       75.17       51.27     22.65 o 
   6  -7   2      320.23      310.26     26.15 o 
   7  -7   2        0.69       -0.21     23.21 o 
   8  -7   2       24.04       52.83     29.48 o 
  -9  -6   2       72.31       68.66     29.76 o 
  -8  -6   2      103.56       64.99     21.51 o 
  -7  -6   2       13.45        5.17     16.52 o 
  -6  -6   2     2338.91     2756.98    124.65 o 
  -5  -6   2     2370.05     2555.67    114.68 o 
  -4  -6   2        7.67      -10.06      9.60 o 
  -3  -6   2        0.26       -3.07      7.20 o 
  -2  -6   2      474.87      366.53     26.40 o 
  -1  -6   2       24.92       10.95      6.06 o 
   0  -6   2     1726.10     1652.66     87.47 o 
   1  -6   2       42.00       25.81      7.96 o 
   2  -6   2      284.48      269.73     28.42 o 
   3  -6   2      131.92       98.33     11.53 o 
   4  -6   2       58.71       39.12      8.77 o 
   5  -6   2       22.08       22.43      8.93 o 
   6  -6   2      175.97      146.51     14.69 o 
   7  -6   2      170.74      178.48     30.26 o 
   8  -6   2        0.33       15.89     23.35 o 
  -9  -5   2        0.32       13.88     24.22 o 
  -8  -5   2      291.66      318.87     30.65 o 
  -7  -5   2       94.33       77.46     18.48 o 
  -6  -5   2      403.45      363.56     39.27 o 
  -5  -5   2       63.06       51.23     13.51 o 
  -4  -5   2      695.00      700.44     29.09 o 
  -3  -5   2        7.41       -2.58      6.51 o 
  -2  -5   2     2499.20     2606.31     90.41 o 
  -1  -5   2     1026.04     1042.54     47.89 o 
   0  -5   2     2849.93     3104.80    106.24 o 
   1  -5   2      275.11      239.22     13.09 o 
   2  -5   2       10.04       -2.55      5.18 o 
   3  -5   2      226.68      212.55     13.43 o 
   4  -5   2        1.09       -4.27      6.88 o 
   5  -5   2       79.96       31.31      8.51 o 
   6  -5   2       50.62       46.12      9.98 o 
   7  -5   2      304.79      319.38     20.69 o 
   8  -5   2        2.57      -18.08     13.28 o 
 -10  -4   2      163.56      187.87     29.89 o 
  -9  -4   2        5.43        7.54     24.60 o 
  -8  -4   2      516.20      544.65     56.52 o 
  -7  -4   2      739.76      796.95     46.10 o 
  -6  -4   2     1225.98     1357.59     66.68 o 
  -5  -4   2        7.34       -9.88      9.82 o 
  -4  -4   2     5618.37     6189.68    208.07 o 
  -3  -4   2        5.26        2.81      5.26 o 
  -2  -4   2      250.68      195.41     17.95 o 
  -1  -4   2      539.20      490.44     40.64 o 
   0  -4   2      400.07      325.48     21.03 o 
   1  -4   2     1087.88     1172.48     51.41 o 
   2  -4   2     2382.65     2549.16     87.97 o 
   3  -4   2     1110.93     1027.12     38.74 o 
   4  -4   2      138.34      109.46     10.13 o 
   5  -4   2      415.47      336.39     31.08 o 
   6  -4   2       67.74       59.72     20.40 o 
   7  -4   2      176.75      172.09     15.92 o 
   8  -4   2        8.12       -2.29     22.16 o 
   9  -4   2      314.27      345.10     30.00 o 
 -10  -3   2      179.60      204.78     30.51 o 
  -9  -3   2       33.78        9.00     17.73 o 
  -8  -3   2       14.64        8.75     14.77 o 
  -7  -3   2      136.89       91.93     16.15 o 
  -6  -3   2       42.05       35.71     15.72 o 
  -5  -3   2      724.88      633.66     35.19 o 
  -4  -3   2     2800.61     3141.55    107.45 o 
  -3  -3   2    12870.14    14418.77    475.77 o 
  -2  -3   2     1867.59     2119.94     77.30 o 
  -1  -3   2       20.58       10.24      3.71 o 
   0  -3   2      557.74      513.29     20.03 o 
   1  -3   2     4170.12     4467.23    149.32 o 
   2  -3   2       21.31       23.11      5.39 o 
   3  -3   2     3090.53     3617.50    122.96 o 
   4  -3   2       95.04       66.78     15.31 o 
   5  -3   2      310.74      335.24     18.32 o 
   6  -3   2      264.84      281.81     17.34 o 
   7  -3   2       36.96        5.22      8.54 o 
   8  -3   2      132.69      111.72     20.32 o 
   9  -3   2      115.26       69.81     18.46 o 
  10  -3   2       25.17       20.16     21.15 o 
 -10  -2   2      124.50      155.05     27.92 o 
  -9  -2   2        1.06        2.79     19.62 o 
  -8  -2   2      728.87      753.79     49.73 o 
  -7  -2   2        1.97       27.01     13.11 o 
  -6  -2   2       13.06       18.83     10.59 o 
  -5  -2   2      162.48      116.83      8.82 o 
  -4  -2   2      264.27      229.26     12.10 o 
  -3  -2   2     1705.69     1852.73     89.16 o 
  -2  -2   2     2603.48     2841.75     95.83 o 
  -1  -2   2       77.18       54.49      9.79 o 
   0  -2   2      169.01      163.40      8.26 o 
   1  -2   2      309.46      271.12     11.67 o 
   2  -2   2     1921.99     1785.69     61.63 o 
   3  -2   2      723.18      672.84     26.23 o 
   4  -2   2      556.37      502.19     21.61 o 
   5  -2   2      194.40      182.76     12.69 o 
   6  -2   2      356.07      355.58     19.47 o 
   7  -2   2      218.70      183.09     18.94 o 
   8  -2   2       12.68       13.37     13.22 o 
   9  -2   2        0.02       18.24     16.48 o 
  10  -2   2      178.27      232.39     28.64 o 
 -10  -1   2        5.48       -6.80     19.27 o 
  -9  -1   2       57.49       65.81     19.98 o 
  -8  -1   2       15.15       29.84     14.92 o 
  -7  -1   2      601.42      659.96     99.28 o 
  -6  -1   2       20.56       10.28     10.54 o 
  -5  -1   2     3697.61     3878.21    171.29 o 
  -4  -1   2      314.89      343.47     16.58 o 
  -3  -1   2     2065.76     2005.96     69.03 o 
  -2  -1   2        4.01       -0.36      3.35 o 
  -1  -1   2    11528.32    12616.36    415.12 o 
   0  -1   2        4.08       -1.74      3.20 o 
   1  -1   2      645.19      727.29     25.83 o 
   2  -1   2      216.54      219.86     17.51 o 
   3  -1   2     3377.99     3469.71    117.18 o 
   4  -1   2     1491.46     1575.63     56.18 o 
   5  -1   2      755.46      695.09     35.74 o 
   6  -1   2      188.17      165.19     18.46 o 
   7  -1   2      120.39       79.65     10.58 o 
   8  -1   2       68.59       47.96     23.14 o 
   9  -1   2       51.07       56.74     27.04 o 
  10  -1   2      100.02       51.66     24.04 o 
 -10   0   2       83.49       96.40     22.69 o 
  -9   0   2        4.69       -1.64     16.04 o 
  -8   0   2        5.50      -19.59     12.71 o 
  -7   0   2       59.29       61.07     14.25 o 
  -6   0   2      339.58      324.67     25.62 o 
  -5   0   2      232.43      248.92     14.09 o 
  -4   0   2     1952.75     2208.45     76.56 o 
  -3   0   2       14.22        4.21      3.80 o 
  -2   0   2      682.17      677.31     24.88 o 
  -1   0   2      287.21      337.36     12.88 o 
   0   0   2       16.48       12.70      2.84 o 
   1   0   2     4573.52     4772.08    157.78 o 
   2   0   2     2697.38     2793.52     93.90 o 
   3   0   2       21.49        6.27      3.79 o 
   4   0   2     2059.75     2161.30     75.15 o 
   5   0   2     1454.18     1669.21     60.05 o 
   6   0   2      208.53      161.48     12.31 o 
   7   0   2       60.41       51.77     13.40 o 
   8   0   2      387.90      387.72     34.01 o 
   9   0   2       35.72       32.06     17.91 o 
  10   0   2      110.55      160.23     24.99 o 
 -10   1   2      437.27      452.03     60.39 o 
  -9   1   2      253.04      264.66     28.18 o 
  -8   1   2        2.80       -9.95     12.25 o 
  -7   1   2      530.83      561.55     35.46 o 
  -6   1   2     1372.03     1364.89     51.51 o 
  -5   1   2       31.36       18.22      6.45 o 
  -4   1   2     3503.78     3719.66    126.11 o 
  -3   1   2       57.64       48.96      5.41 o 
  -2   1   2      775.44      908.52     32.35 o 
  -1   1   2      128.52      144.30      6.96 o 
   0   1   2       38.74       41.29      3.06 o 
   1   1   2     1059.85     1061.28     36.57 o 
   2   1   2     3689.25     3568.17    119.32 o 
   3   1   2     2404.91     2563.33     87.04 o 
   4   1   2      312.53      332.19     15.59 o 
   5   1   2      259.51      259.87     14.23 o 
   6   1   2      317.03      311.14     17.19 o 
   7   1   2       90.13       92.94     16.12 o 
   8   1   2       41.38       11.62     14.25 o 
   9   1   2      180.74      203.99     25.15 o 
  10   1   2        4.95        5.37     32.58 o 
 -10   2   2      239.74      317.87     44.53 o 
  -9   2   2       10.95        3.82     16.03 o 
  -8   2   2      126.11      120.86     19.63 o 
  -7   2   2        7.92       -5.18     15.87 o 
  -6   2   2     1201.00     1153.46     45.77 o 
  -5   2   2        0.04       -7.18     13.64 o 
  -3   2   2        0.86       -2.71      3.86 o 
  -2   2   2       96.32       69.69      6.11 o 
  -1   2   2    10636.97    11628.47    470.67 o 
   0   2   2       46.18       33.35      4.01 o 
   1   2   2       65.04       46.70      6.01 o 
   2   2   2      195.82      179.79      9.19 o 
   3   2   2      664.15      730.26     27.09 o 
   4   2   2      264.45      224.35     11.69 o 
   6   2   2      113.21      112.65     15.46 o 
   7   2   2       89.04       89.44     20.73 o 
   8   2   2      114.77      125.28     21.19 o 
   9   2   2      189.59      179.93     28.50 o 
  10   2   2       47.53       44.32     20.55 o 
 -10   3   2      255.59      203.16     39.10 o 
  -9   3   2        2.09       17.56     21.74 o 
  -8   3   2     1268.90     1350.54     66.95 o 
  -7   3   2       15.17       26.43      9.83 o 
  -6   3   2      383.93      389.92     21.32 o 
  -5   3   2       10.13        1.63      6.47 o 
  -4   3   2     2127.25     2215.91     77.46 o 
  -3   3   2     2323.38     2335.07     87.18 o 
  -2   3   2      587.08      503.55     19.43 o 
  -1   3   2       65.04       47.63     11.88 o 
   0   3   2      498.94      505.00     19.16 o 
   1   3   2     2482.85     2668.62     90.00 o 
   2   3   2     1088.96      971.15     34.97 o 
   3   3   2     1300.07     1276.35     62.08 o 
   4   3   2       34.36       56.89     17.42 o 
   5   3   2     1328.78     1448.95     67.46 o 
   6   3   2       27.91       14.40     10.59 o 
   7   3   2      165.10      181.87     21.26 o 
   8   3   2       62.13       35.96     16.21 o 
   9   3   2      221.16      231.97     27.42 o 
  10   3   2      332.88      403.16     37.56 o 
 -10   4   2       15.91       17.42     28.71 o 
  -9   4   2      167.91      130.74     31.92 o 
  -8   4   2     1189.17     1260.40     91.79 o 
  -7   4   2      109.40       88.42     12.05 o 
  -6   4   2       31.38       27.02      8.37 o 
  -5   4   2       10.94        5.23      6.79 o 
  -4   4   2      306.71      262.85     19.49 o 
  -2   4   2     1248.86     1285.90     45.26 o 
  -1   4   2     2771.95     2949.56     99.42 o 
   0   4   2      491.22      499.73     19.51 o 
   1   4   2       70.25       81.22      6.54 o 
   2   4   2     1482.87     1563.74     54.90 o 
   4   4   2     1277.11     1159.44     54.82 o 
   5   4   2      949.03      956.48     48.34 o 
   6   4   2      147.78      144.00     43.87 o 
   7   4   2      115.62      118.46     25.96 o 
   8   4   2      212.59      195.99     60.01 o 
   9   4   2        0.48       15.66     17.95 o 
  10   4   2      170.63      230.06     65.44 o 
  -9   5   2       57.33       81.47     29.55 o 
  -8   5   2      217.63      223.08     55.51 o 
  -7   5   2      474.84      484.04     42.55 o 
  -6   5   2      388.30      399.85     21.83 o 
  -5   5   2      125.74       95.67     12.46 o 
  -4   5   2      694.48      656.96     27.33 o 
  -3   5   2       16.59        4.17      5.09 o 
  -2   5   2      309.93      298.82     14.08 o 
  -1   5   2     6450.00     6977.67    231.74 o 
   0   5   2      128.74      120.88      9.41 o 
   1   5   2        3.02       -5.33      4.24 o 
   2   5   2     1856.27     1816.23     64.01 o 
   3   5   2      584.68      527.89     22.31 o 
   4   5   2       49.01       25.87     11.91 o 
   5   5   2      166.80      162.97     43.28 o 
   6   5   2       86.81       61.53     16.31 o 
   7   5   2      151.79      117.96     18.91 o 
   8   5   2      867.76      879.51     54.06 o 
   9   5   2      192.31      146.68     25.28 o 
  10   5   2        4.46        3.62     31.47 o 
  -9   6   2      146.35      155.42     35.20 o 
  -8   6   2        2.81      -16.46     27.35 o 
  -7   6   2       68.28      109.67     17.36 o 
  -6   6   2        1.94      -14.43     10.86 o 
  -5   6   2      690.46      697.16     73.00 o 
  -4   6   2      932.33     1027.25     40.12 o 
  -3   6   2      459.03      499.65     30.04 o 
  -2   6   2       37.95       29.27      5.70 o 
  -1   6   2      834.46      836.59     32.15 o 
   0   6   2      859.03      838.83     37.26 o 
   1   6   2      197.13      225.27     25.50 o 
   2   6   2      214.43      174.98     11.57 o 
   3   6   2       86.56       83.22      9.94 o 
   4   6   2      738.57      682.90     33.32 o 
   5   6   2      109.66       84.18     18.19 o 
   6   6   2      444.00      435.84     31.81 o 
   7   6   2       47.42       32.89     21.92 o 
   8   6   2      182.00      204.95     26.48 o 
   9   6   2       23.09        3.89     19.35 o 
  -9   7   2       47.89       26.62     31.71 o 
  -8   7   2       24.05       38.34     19.07 o 
  -7   7   2        5.07        9.91     14.56 o 
  -6   7   2      344.45      366.76     29.47 o 
  -5   7   2       38.28       49.69     15.61 o 
  -4   7   2       46.72       30.97     17.95 o 
  -3   7   2        0.89       -7.85      6.25 o 
  -2   7   2      740.94      660.92     27.26 o 
  -1   7   2       54.82       36.37      6.81 o 
   0   7   2     1063.31     1025.53     39.21 o 
   1   7   2      821.13      896.82     35.33 o 
   2   7   2      119.32       81.52      9.25 o 
   3   7   2        1.82        2.54      6.89 o 
   4   7   2      704.30      751.58     42.73 o 
   5   7   2      128.09      137.71     22.69 o 
   6   7   2     1219.57     1210.07     63.09 o 
   7   7   2      398.28      397.78     32.82 o 
   8   7   2        1.45        8.47     17.57 o 
   9   7   2      113.46      102.27     25.36 o 
  -8   8   2      110.12       87.29     23.66 o 
  -7   8   2       31.08       42.30     16.83 o 
  -6   8   2      899.79     1076.71    110.39 o 
  -5   8   2        1.24        5.80     12.89 o 
  -4   8   2       35.98        9.64     11.47 o 
  -3   8   2        5.30       -2.78     10.31 o 
  -2   8   2       35.23       33.05      7.70 o 
  -1   8   2      902.95      953.82     37.76 o 
   0   8   2      341.17      298.60     17.04 o 
   2   8   2      994.17     1000.90     53.94 o 
   3   8   2      166.40      167.73     13.44 o 
   4   8   2        1.62       -2.42     11.38 o 
   5   8   2      601.91      575.14     37.35 o 
   6   8   2      108.63      111.14     19.31 o 
   7   8   2      245.07      225.45     28.99 o 
   8   8   2        0.21        4.17     19.67 o 
   9   8   2      116.08       90.22     27.24 o 
  -7   9   2      306.23      315.95     43.18 o 
  -6   9   2       69.29       67.44     17.97 o 
  -5   9   2      120.22      122.82     20.32 o 
  -4   9   2      451.17      431.85     31.95 o 
  -3   9   2       91.77       76.58     14.82 o 
  -2   9   2        7.31       12.00     11.36 o 
  -1   9   2      406.97      418.51     66.98 o 
   0   9   2       32.91       27.99      8.75 o 
   1   9   2       27.26       17.93     13.38 o 
   2   9   2      308.14      240.34     18.56 o 
   3   9   2      167.47      122.89     12.70 o 
   4   9   2      436.03      426.75     31.26 o 
   5   9   2      254.17      223.80     24.33 o 
   6   9   2       83.83       68.59     18.31 o 
   7   9   2      101.97       81.03     20.92 o 
   8   9   2       17.98       17.06     20.73 o 
  -7  10   2       77.82       66.04     23.33 o 
  -6  10   2        1.32      -20.15     16.34 o 
  -5  10   2        8.61       17.96     16.54 o 
  -4  10   2      178.52      169.51     22.02 o 
  -3  10   2      745.39      810.07     46.69 o 
  -2  10   2       19.45       21.19     13.27 o 
  -1  10   2      357.05      382.60     29.09 o 
   0  10   2       16.00        6.51     10.42 o 
   1  10   2      740.42      733.77     33.18 o 
   2  10   2       42.20       12.47      9.66 o 
   3  10   2      563.48      566.70     36.87 o 
   4  10   2        2.53        9.06     13.30 o 
   5  10   2      115.36       78.56     18.71 o 
   6  10   2      219.57      205.98     26.28 o 
   7  10   2      187.84      175.93     57.64 o 
  -6  11   2      161.93      270.95     31.52 o 
  -5  11   2       59.68       82.45     21.50 o 
  -4  11   2        0.78       -6.90     15.53 o 
  -3  11   2      467.55      524.31     37.44 o 
  -2  11   2       44.13       25.87     12.93 o 
  -1  11   2        3.70       13.86     20.87 o 
   0  11   2       77.13       81.13     16.11 o 
   1  11   2      248.55      217.03     46.17 o 
   2  11   2      361.70      307.00     27.00 o 
   3  11   2      241.50      204.77     24.95 o 
   4  11   2      238.38      203.53     23.82 o 
   5  11   2       11.74       -3.87     17.07 o 
   6  11   2      247.14      285.01     31.36 o 
   7  11   2       77.80       63.61     23.76 o 
  -5  12   2      174.46      167.31     27.80 o 
  -4  12   2       19.47       -2.52     18.30 o 
  -3  12   2        7.37       41.41     18.09 o 
  -2  12   2       25.19       26.75     16.49 o 
  -1  12   2      614.16      631.82     42.14 o 
   0  12   2      105.54      114.45     19.55 o 
   1  12   2       92.98       71.63     16.47 o 
   2  12   2      141.25      127.40     28.99 o 
   3  12   2      115.56      106.98     28.99 o 
   4  12   2      316.52      343.78     31.90 o 
   5  12   2        2.87       20.24     20.70 o 
   6  12   2       65.36        6.60     22.94 o 
  -3  13   2        1.18      -12.32     18.88 o 
  -2  13   2      105.26      117.64     23.14 o 
  -1  13   2      370.17      385.02     33.67 o 
   0  13   2       57.71       65.54     19.47 o 
   1  13   2        7.97       -9.99     16.75 o 
   2  13   2      125.48      137.37     30.25 o 
   3  13   2       36.10       -3.07     29.62 o 
   4  13   2      110.35      115.97     36.45 o 
   0  14   2      234.50      280.93     31.29 o 
   1  14   2       61.86       31.08     27.74 o 
  -4 -12   3        0.17       25.09     29.90 o 
  -3 -12   3       93.40      145.45     35.54 o 
  -2 -12   3      131.39      127.68     30.46 o 
  -1 -12   3      417.98      418.29     33.58 o 
   0 -12   3       18.55       12.75     22.79 o 
   1 -12   3       91.08       64.88     26.76 o 
   2 -12   3      295.04      343.94     46.00 o 
   3 -12   3       69.59       59.45     28.92 o 
  -5 -11   3      268.17      329.38     39.38 o 
  -4 -11   3       32.84       30.33     20.15 o 
  -3 -11   3      198.43      198.92     46.35 o 
  -2 -11   3       11.70        5.09     23.70 o 
  -1 -11   3     2085.99     2134.72     99.15 o 
   0 -11   3      591.26      621.61     40.35 o 
   1 -11   3       19.77       39.59     22.16 o 
   5 -11   3        5.29       29.69     27.60 o 
  -6 -10   3       24.58       11.56     21.58 o 
  -5 -10   3       49.97       17.12     28.37 o 
  -4 -10   3      102.62       89.74     20.60 o 
  -3 -10   3      108.61       83.83     18.30 o 
  -2 -10   3       45.85       27.21     15.63 o 
  -1 -10   3        4.39        1.49     12.16 o 
   0 -10   3      241.90      226.38     22.79 o 
   1 -10   3      137.35      114.44     25.58 o 
   2 -10   3      199.37      186.91     22.82 o 
   3 -10   3       10.00      -12.06     21.60 o 
   4 -10   3      439.33      466.74     53.94 o 
  -7  -9   3      225.59      246.54     31.48 o 
  -6  -9   3       35.06       42.36     26.55 o 
  -5  -9   3        8.59      -10.41     16.09 o 
  -4  -9   3      954.81     1009.33     73.60 o 
  -3  -9   3      699.68      595.25     53.66 o 
  -2  -9   3     3108.63     3272.37    116.02 o 
  -1  -9   3        0.17       -7.54      8.47 o 
   0  -9   3       36.47       31.19      9.51 o 
   1  -9   3      278.41      200.58     28.71 o 
   2  -9   3      489.93      531.84     35.26 o 
   3  -9   3      671.49      693.80     43.06 o 
   4  -9   3      372.66      369.86     45.72 o 
   5  -9   3        2.53       14.50     23.35 o 
   7  -9   3       37.38       25.72     26.62 o 
  -8  -8   3      760.10      842.36     56.84 o 
  -7  -8   3        3.72       12.12     17.69 o 
  -6  -8   3       63.95       48.40     33.07 o 
  -5  -8   3       59.46       48.36     16.44 o 
  -4  -8   3       97.89      106.40     18.34 o 
  -3  -8   3      847.66      892.42     37.61 o 
  -2  -8   3     1733.75     1862.93     68.99 o 
  -1  -8   3      287.47      232.43     21.55 o 
   0  -8   3       21.16        0.79      7.38 o 
   1  -8   3      892.77      883.63     36.91 o 
   2  -8   3      225.63      176.69     19.14 o 
   3  -8   3      327.57      282.04     43.63 o 
   4  -8   3        1.06       -3.88     16.80 o 
   5  -8   3      502.86      409.33     31.19 o 
   6  -8   3       62.24       59.80     27.60 o 
   7  -8   3       21.57       26.20     24.74 o 
  -9  -7   3       40.07       51.12     24.52 o 
  -8  -7   3      379.38      357.13     35.72 o 
  -7  -7   3       57.23       21.85     18.63 o 
  -6  -7   3      730.08      733.27     46.24 o 
  -5  -7   3      153.57      165.32     51.89 o 
  -4  -7   3     2942.63     3293.88    144.29 o 
  -3  -7   3      282.26      289.16     21.16 o 
  -2  -7   3      322.33      262.87     16.30 o 
  -1  -7   3      394.90      416.35     21.19 o 
   0  -7   3      187.48      166.70     45.27 o 
   1  -7   3      703.00      676.91     29.21 o 
   2  -7   3        5.60       -5.30      8.38 o 
   3  -7   3        5.59       -3.01      7.59 o 
   4  -7   3      199.92      191.99     24.67 o 
   5  -7   3      612.43      657.43     46.83 o 
   6  -7   3      198.89      200.75     22.97 o 
   8  -7   3        0.45      -40.84     21.54 o 
  -9  -6   3        4.66        4.54     22.08 o 
  -8  -6   3      410.75      371.45     33.99 o 
  -7  -6   3      390.70      363.55     40.25 o 
  -6  -6   3      781.81      811.52     48.36 o 
  -5  -6   3     1266.85     1402.23     68.99 o 
  -4  -6   3      704.22      712.51     70.39 o 
  -3  -6   3      779.42      774.74     54.92 o 
  -2  -6   3      135.45      104.08     10.15 o 
  -1  -6   3     3687.67     4073.51    139.25 o 
   0  -6   3      250.62      249.11     22.09 o 
   1  -6   3     2388.91     2596.41     91.03 o 
   2  -6   3      944.94     1020.50     39.68 o 
   3  -6   3      647.01      615.03     31.91 o 
   4  -6   3        1.27       -5.12      7.52 o 
   5  -6   3      229.51      221.04     19.67 o 
   6  -6   3      143.07      105.08     17.08 o 
   7  -6   3      361.69      352.23     39.52 o 
   8  -6   3        1.18      -20.21     19.72 o 
  -9  -5   3       21.29       37.33     20.23 o 
  -8  -5   3       33.26       26.77     25.05 o 
  -7  -5   3      309.23      408.43    136.11 o 
  -6  -5   3     2760.48     2974.63    132.71 o 
  -5  -5   3     2364.82     2491.37    217.65 o 
  -4  -5   3        0.82        0.90      6.68 o 
  -3  -5   3        3.33        4.30      5.98 o 
  -2  -5   3        0.33        7.41      5.51 o 
  -1  -5   3     2729.89     2871.13     99.05 o 
   0  -5   3      792.85      781.51     30.46 o 
   1  -5   3     5858.23     6625.25    221.97 o 
   2  -5   3       83.45       63.44      8.07 o 
   3  -5   3        2.86       -1.56      5.87 o 
   4  -5   3     1957.82     2090.29     75.44 o 
   5  -5   3        1.32       -3.93     13.23 o 
   6  -5   3       36.39       36.34     10.08 o 
   7  -5   3      153.03      125.49     13.93 o 
   8  -5   3      149.20      128.60     25.65 o 
 -10  -4   3       24.96        1.28     23.26 o 
  -9  -4   3      113.06       95.67     24.12 o 
  -8  -4   3       19.29       18.38     15.86 o 
  -7  -4   3      611.90      519.58     36.30 o 
  -6  -4   3      409.49      335.59     26.55 o 
  -5  -4   3     2163.04     2318.50    121.65 o 
  -4  -4   3        1.15        7.92     10.86 o 
  -3  -4   3      266.89      278.37     14.66 o 
  -2  -4   3     1729.77     1668.27     59.26 o 
  -1  -4   3     1227.86     1209.24     43.85 o 
   0  -4   3     5006.52     5724.38    191.33 o 
   1  -4   3      617.04      611.35     29.30 o 
   2  -4   3      627.41      560.27     40.38 o 
   3  -4   3      148.40      116.61      9.68 o 
   4  -4   3     1378.32     1320.75     49.33 o 
   5  -4   3       36.98       33.03      8.56 o 
   6  -4   3       78.27       60.20     12.66 o 
   7  -4   3        3.60       -8.28      8.82 o 
   8  -4   3      357.82      369.38     36.12 o 
   9  -4   3       15.57       20.00     26.55 o 
 -10  -3   3      110.86      117.03     25.87 o 
  -9  -3   3      302.83      325.97     63.87 o 
  -8  -3   3       94.85       96.83     19.60 o 
  -7  -3   3      724.03      799.50     45.88 o 
  -6  -3   3        6.29      -11.81      9.77 o 
  -5  -3   3      207.07      175.94     17.00 o 
  -4  -3   3       60.12       30.99      6.12 o 
  -3  -3   3     2222.05     2310.57     80.02 o 
  -2  -3   3     2435.53     2596.14    116.93 o 
  -1  -3   3     1389.01     1521.41     53.22 o 
   0  -3   3     3188.18     3578.87    147.25 o 
   1  -3   3      734.77      662.03     24.87 o 
   2  -3   3     5382.06     6250.67    254.98 o 
   3  -3   3      702.10      741.10     30.66 o 
   4  -3   3       18.89       13.40      6.11 o 
   5  -3   3      297.32      284.22     20.38 o 
   6  -3   3      136.15      100.97     10.60 o 
   7  -3   3        6.84       -4.02      8.57 o 
   8  -3   3       36.45       12.98     10.21 o 
   9  -3   3       58.98       66.36     32.93 o 
  10  -3   3       79.90      115.97     35.75 o 
 -10  -2   3       76.54       55.91     23.74 o 
  -9  -2   3      365.73      336.53     31.11 o 
  -8  -2   3      294.30      247.31     25.42 o 
  -7  -2   3     1084.16     1147.75     58.94 o 
  -6  -2   3      257.95      246.57     40.56 o 
  -5  -2   3       48.73       22.27      6.40 o 
  -4  -2   3     1754.83     1805.54     63.79 o 
  -3  -2   3      748.95      750.58     28.72 o 
  -2  -2   3     5850.57     6517.19    216.71 o 
  -1  -2   3     4091.77     4551.15    151.80 o 
   0  -2   3     4296.43     4443.71    147.99 o 
   1  -2   3      868.32      912.56     32.61 o 
   2  -2   3     5154.87     5385.20    179.47 o 
   4  -2   3     1852.26     1823.78     64.64 o 
   5  -2   3      107.87       86.97     11.33 o 
   6  -2   3      338.05      305.16     17.98 o 
   7  -2   3      278.30      239.79     34.77 o 
   8  -2   3      161.40      155.13     20.16 o 
   9  -2   3      100.32      105.18     36.10 o 
  10  -2   3       18.28       25.12     20.17 o 
 -10  -1   3       14.56        8.88     37.91 o 
  -9  -1   3      122.36       72.36     32.93 o 
  -8  -1   3      874.66      923.40     53.12 o 
  -7  -1   3      130.18       94.91     19.58 o 
  -6  -1   3      993.80      993.67     50.28 o 
  -5  -1   3      206.53      177.84     11.85 o 
  -4  -1   3      352.67      263.70     13.66 o 
  -3  -1   3      401.29      390.91     16.81 o 
  -2  -1   3       76.31       55.86     13.82 o 
  -1  -1   3       62.32       49.68      4.82 o 
   0  -1   3     2348.52     2285.75     76.98 o 
   1  -1   3     4000.55     4320.32    143.82 o 
   2  -1   3     3350.15     3456.93    115.87 o 
   3  -1   3       94.96       80.83     13.09 o 
   4  -1   3      632.69      626.02     25.26 o 
   5  -1   3        3.00        1.18      5.91 o 
   6  -1   3       25.29       20.33      8.19 o 
   7  -1   3      767.45      764.17     33.18 o 
   8  -1   3       32.83       43.84     22.79 o 
   9  -1   3      216.21      221.03     25.05 o 
  10  -1   3      136.75       99.93     64.47 o 
 -10   0   3      220.88      249.84     65.62 o 
  -9   0   3      659.50      671.68     45.17 o 
  -8   0   3      147.80      137.14     19.95 o 
  -7   0   3      146.09      124.09     16.45 o 
  -6   0   3      954.39      978.75     38.76 o 
  -5   0   3      135.67      150.38     14.65 o 
  -4   0   3      772.66      739.84     28.87 o 
  -3   0   3     6523.18     6823.15    226.64 o 
  -2   0   3     1653.20     1581.28     54.61 o 
  -1   0   3      242.88      247.71     14.67 o 
   0   0   3      334.22      368.49     14.06 o 
   1   0   3     5609.29     6220.45    205.81 o 
   3   0   3       96.70       82.03      6.76 o 
   4   0   3      280.12      282.08     14.41 o 
   5   0   3     1725.94     1670.30     60.31 o 
   6   0   3      270.79      215.87     14.45 o 
   7   0   3       21.81       23.48     11.87 o 
   8   0   3      121.67      125.98     19.42 o 
   9   0   3       20.87       32.22     17.01 o 
  10   0   3       50.08       58.76     21.66 o 
 -10   1   3      776.03      920.35     57.86 o 
  -9   1   3       31.70       21.83     16.87 o 
  -8   1   3      135.77      162.94     52.03 o 
  -7   1   3      401.89      471.22     48.61 o 
  -6   1   3     1378.02     1411.30     53.07 o 
  -5   1   3     1928.36     2041.63     72.59 o 
  -4   1   3     1408.87     1436.58     51.83 o 
  -3   1   3       13.69        7.00      4.36 o 
  -2   1   3       36.75       43.43     11.39 o 
  -1   1   3     2204.62     2296.02     77.25 o 
   0   1   3      436.50      405.20     15.37 o 
   1   1   3      287.08      346.06     27.54 o 
   2   1   3      503.66      500.12     19.46 o 
   4   1   3      205.71      170.24     10.58 o 
   5   1   3      170.56      144.44     15.89 o 
   6   1   3       57.20       44.73     13.58 o 
   7   1   3      172.81      160.34     44.71 o 
   8   1   3      636.74      773.95     64.61 o 
   9   1   3        8.86        4.26     23.31 o 
  10   1   3      276.03      253.49     44.15 o 
 -10   2   3      402.24      384.22     50.04 o 
  -9   2   3       27.54       41.04     18.56 o 
  -8   2   3       15.89       32.34     15.28 o 
  -7   2   3       70.83       68.01     11.06 o 
  -6   2   3       21.38       12.84      8.09 o 
  -5   2   3     6800.57     7658.21    256.54 o 
  -4   2   3        0.12        0.43      4.98 o 
  -3   2   3      333.51      312.26     14.47 o 
  -2   2   3       58.51       70.83      5.69 o 
  -1   2   3     4617.74     4879.96    198.14 o 
   0   2   3     1113.32     1194.24     42.31 o 
   1   2   3     3139.59     3347.87    112.03 o 
   2   2   3     2519.80     2526.71     85.67 o 
   3   2   3     7438.03     8320.80    275.82 o 
   4   2   3        4.91        5.17      4.91 o 
   5   2   3      186.25      164.34     11.22 o 
   6   2   3      380.71      326.12     24.84 o 
   7   2   3       45.53       21.01     12.48 o 
   8   2   3      207.86      182.70     22.64 o 
   9   2   3        7.22        0.32     19.93 o 
  10   2   3      225.00      219.85     29.33 o 
 -10   3   3      158.43      223.92     39.38 o 
  -9   3   3      471.56      424.43     49.13 o 
  -8   3   3      150.34      102.46     17.22 o 
  -7   3   3       31.59       26.61     10.87 o 
  -6   3   3        5.57       -1.27      7.50 o 
  -5   3   3      296.26      296.85     16.59 o 
  -4   3   3        3.03        7.82      5.45 o 
  -3   3   3     5371.60     6093.58    203.54 o 
  -2   3   3      248.92      269.38     11.97 o 
  -1   3   3     3047.74     3187.57    132.32 o 
   0   3   3     7491.27     8450.57    279.22 o 
   1   3   3       36.75       36.27      5.97 o 
   2   3   3      249.53      250.72     15.38 o 
   3   3   3       72.96       68.29      7.90 o 
   4   3   3      990.70     1043.44     38.83 o 
   5   3   3      121.85       76.16      8.08 o 
   6   3   3     1291.84     1348.91     65.27 o 
   7   3   3      441.84      435.34     31.19 o 
   8   3   3      337.05      341.50     29.74 o 
   9   3   3      132.33      146.75     22.88 o 
  10   3   3       14.19       22.17     21.30 o 
 -10   4   3        0.14       32.34     29.34 o 
  -9   4   3       47.58       44.12     27.74 o 
  -8   4   3       24.35       33.80     20.28 o 
  -7   4   3      736.07      699.99     32.16 o 
  -6   4   3      115.08      104.36     11.19 o 
  -5   4   3       67.06       37.02      7.96 o 
  -4   4   3        2.44        3.98      5.27 o 
  -3   4   3     2029.33     2111.28     72.92 o 
  -2   4   3     2942.06     3249.55    136.68 o 
  -1   4   3      438.92      444.56     23.36 o 
   0   4   3      522.61      386.16     16.07 o 
   1   4   3     5604.48     6151.52    204.75 o 
   2   4   3      135.59       96.32     11.40 o 
   3   4   3      331.25      320.43     15.96 o 
   5   4   3       23.96        9.55     10.39 o 
   6   4   3      149.66      175.87     19.23 o 
   7   4   3      176.57      135.87     25.23 o 
   8   4   3       75.02       47.22     17.39 o 
   9   4   3      460.29      499.54     91.26 o 
  10   4   3        4.34      -32.87     21.14 o 
  -9   5   3       38.22       -6.13     25.44 o 
  -8   5   3       61.71       52.42     17.46 o 
  -7   5   3      417.98      454.05     45.79 o 
  -6   5   3       70.57       48.15     13.30 o 
  -5   5   3       39.27       30.33      7.89 o 
  -4   5   3      104.33       65.59      9.56 o 
  -3   5   3      401.63      302.93     22.09 o 
  -2   5   3     3299.37     3314.43    140.03 o 
  -1   5   3      585.93      647.05     24.65 o 
   0   5   3       79.15       83.31     13.43 o 
   1   5   3      622.87      557.30     22.70 o 
   2   5   3     2768.88     3033.51    103.68 o 
   3   5   3      585.38      487.48     21.07 o 
   4   5   3      821.09      811.79     32.15 o 
   5   5   3     1778.91     2069.22    126.53 o 
   6   5   3      324.68      284.65     33.38 o 
   7   5   3      362.52      346.38     32.72 o 
   8   5   3       15.71        5.78     23.14 o 
   9   5   3      280.75      346.78     81.79 o 
  10   5   3        6.00      -27.18     22.39 o 
  -9   6   3       21.45       -8.64     27.46 o 
  -8   6   3      261.82      335.03     30.82 o 
  -7   6   3        0.37        0.76     13.10 o 
  -6   6   3        6.69        2.31     11.16 o 
  -5   6   3      123.50      135.26     17.29 o 
  -4   6   3      133.95      116.84     15.53 o 
  -3   6   3      331.65      287.06     18.07 o 
  -2   6   3     1960.99     2022.70     70.91 o 
  -1   6   3      410.68      398.71     22.42 o 
   0   6   3     1598.38     1585.87     56.63 o 
   1   6   3       18.31        4.46      5.37 o 
   2   6   3     1514.18     1546.04     55.97 o 
   3   6   3      776.66      752.78     30.59 o 
   4   6   3      171.84      144.32     15.55 o 
   5   6   3      393.73      377.77     27.51 o 
   6   6   3        5.61        5.84     12.89 o 
   7   6   3      679.15      730.08     46.60 o 
   8   6   3      377.93      362.30     33.07 o 
   9   6   3      213.57      229.64     31.50 o 
  -9   7   3        0.99       -4.74     28.09 o 
  -8   7   3      101.77      100.13     21.06 o 
  -7   7   3        2.46       15.46     14.24 o 
  -6   7   3       12.19       11.20     13.12 o 
  -5   7   3        7.41      -17.18     10.13 o 
  -4   7   3       37.80       43.32     11.92 o 
  -3   7   3      762.94      692.68     39.45 o 
  -2   7   3       28.49       13.80      5.59 o 
  -1   7   3      103.77       72.91      7.52 o 
   0   7   3      601.81      572.33     24.22 o 
   1   7   3       13.47        1.79      6.30 o 
   2   7   3       79.43       52.41      8.39 o 
   3   7   3     1593.76     1634.31     60.19 o 
   4   7   3       16.00        9.68      7.20 o 
   5   7   3      382.48      445.68     35.75 o 
   6   7   3      472.94      380.04     33.14 o 
   7   7   3       92.76       93.62     19.79 o 
   8   7   3      114.41      117.29     21.88 o 
   9   7   3       15.22       20.44     31.92 o 
  -8   8   3        1.59        7.93     21.36 o 
  -7   8   3       52.50       54.76     18.00 o 
  -6   8   3       38.84       23.68     15.63 o 
  -5   8   3      817.25      932.86     74.78 o 
  -4   8   3      276.89      273.68     48.65 o 
  -3   8   3      232.32      214.62     20.60 o 
  -2   8   3       87.50       81.24     13.97 o 
  -1   8   3        3.62        1.70      8.92 o 
   0   8   3      173.62      158.17     12.22 o 
   1   8   3      574.13      558.85     25.20 o 
   2   8   3       38.37       31.40     10.73 o 
   3   8   3       90.74       77.06     10.52 o 
   4   8   3      421.40      377.84     28.42 o 
   5   8   3      543.08      535.90     49.24 o 
   6   8   3      613.15      505.97     51.43 o 
   7   8   3       50.50       20.52     18.41 o 
   8   8   3      207.93      262.04     42.27 o 
   9   8   3       67.58       71.63     25.05 o 
  -8   9   3       11.99       19.42     22.25 o 
  -7   9   3        1.40      -12.22     17.22 o 
  -6   9   3       47.00        9.33     15.78 o 
  -5   9   3      594.79      749.06     68.89 o 
  -4   9   3       20.93       15.33     29.10 o 
  -3   9   3        2.86        8.60     11.69 o 
  -2   9   3        0.79       18.01     10.53 o 
  -1   9   3      309.67      296.92     23.86 o 
   0   9   3       73.97       57.29     13.03 o 
   1   9   3      834.49      748.06     32.31 o 
   2   9   3      359.53      349.93     20.52 o 
   3   9   3       42.65       33.78     10.15 o 
   4   9   3     1104.47     1057.55     55.36 o 
   5   9   3        5.69        1.44     33.35 o 
   6   9   3      266.31      237.22     26.16 o 
   7   9   3        1.31       24.63     19.69 o 
   8   9   3      329.89      287.77     52.93 o 
  -7  10   3      132.93      192.21     28.90 o 
  -6  10   3       43.97       26.07     19.09 o 
  -5  10   3       84.17       53.85     23.80 o 
  -4  10   3        7.08       -5.67     13.75 o 
  -3  10   3      128.77      111.42     17.52 o 
  -2  10   3      205.56      197.78     21.21 o 
  -1  10   3        0.96       -1.62     11.96 o 
   0  10   3      203.20      172.11     19.09 o 
   1  10   3        2.66       -0.06     11.30 o 
   2  10   3      485.90      534.66     27.61 o 
   3  10   3       26.76       18.00     14.12 o 
   4  10   3      496.70      478.20     34.59 o 
   5  10   3      327.10      310.29     29.18 o 
   6  10   3      172.87      164.44     24.56 o 
   7  10   3        2.40        2.70     19.36 o 
  -6  11   3        2.62       10.03     21.05 o 
  -5  11   3       19.19       -3.99     17.72 o 
  -4  11   3        3.81       -2.83     15.47 o 
  -3  11   3      168.89      157.53     21.70 o 
  -2  11   3       39.48       37.18     14.78 o 
  -1  11   3       10.23       -5.56     13.56 o 
   0  11   3      139.59      175.37     20.75 o 
   1  11   3       10.22       11.76     12.93 o 
   2  11   3      509.59      520.90     73.94 o 
   3  11   3       39.47        9.79     15.43 o 
   4  11   3      100.70       77.73     18.46 o 
   5  11   3      255.33      257.28     27.87 o 
   6  11   3       42.08       42.89     20.64 o 
   7  11   3      181.09      209.85     31.03 o 
  -5  12   3        5.52       20.60     20.38 o 
  -4  12   3        3.81        6.69     34.85 o 
  -3  12   3       41.59       67.70     19.97 o 
  -2  12   3      287.23      254.67     31.47 o 
  -1  12   3        0.21       -2.75     15.29 o 
   0  12   3      262.79      282.26     50.42 o 
   1  12   3       98.99       69.18     17.91 o 
   2  12   3      338.37      338.67     29.12 o 
   3  12   3      327.38      361.08     47.74 o 
   4  12   3       54.77       48.92     30.39 o 
   5  12   3      122.22      122.05     23.96 o 
   6  12   3       27.53       30.21     21.91 o 
  -3  13   3        6.91       12.53     18.87 o 
  -2  13   3       29.08       52.84     19.55 o 
  -1  13   3       70.50       73.65     20.09 o 
   0  13   3      229.20      194.56     26.07 o 
   1  13   3      347.67      336.54     31.31 o 
   2  13   3       56.60       74.43     26.69 o 
   3  13   3      114.23       73.25     31.15 o 
   4  13   3       15.49      -15.75     31.64 o 
   0  14   3      202.47      190.74     36.97 o 
   1  14   3      248.60      283.93     42.37 o 
  -3 -12   4       51.92       13.59     27.67 o 
  -2 -12   4      143.89      131.93     37.63 o 
  -1 -12   4       87.64       63.71     20.38 o 
   0 -12   4      254.75      252.22     39.24 o 
   1 -12   4       87.01       86.28     29.76 o 
   2 -12   4        2.38        5.51     26.90 o 
  -5 -11   4       78.54       49.13     32.62 o 
  -4 -11   4      122.89      140.15     35.75 o 
  -3 -11   4      105.23       84.05     29.20 o 
  -2 -11   4       87.88       73.11     29.13 o 
  -1 -11   4      150.26      136.73     20.59 o 
   0 -11   4       11.80       16.85     16.51 o 
   1 -11   4      339.20      340.81     30.33 o 
   2 -11   4       66.12       65.44     25.30 o 
   3 -11   4       12.38        0.35     24.25 o 
   4 -11   4        0.49      -27.60     22.44 o 
  -6 -10   4        1.11      -27.79     21.03 o 
  -5 -10   4      122.26      116.58     24.29 o 
  -4 -10   4      298.29      292.61     30.12 o 
  -3 -10   4       94.71       53.04     23.49 o 
  -2 -10   4       20.64       21.99     14.34 o 
  -1 -10   4      332.20      367.04     29.07 o 
   0 -10   4       67.97       28.61     14.56 o 
   1 -10   4       75.91       38.91     15.79 o 
   2 -10   4       61.68       57.72     16.41 o 
   3 -10   4      543.04      607.87     59.38 o 
   4 -10   4        0.21      -17.77     22.58 o 
   5 -10   4        1.55        2.86     24.81 o 
  -7  -9   4       42.61       30.00     27.49 o 
  -6  -9   4       12.51        4.09     19.88 o 
  -5  -9   4      321.81      303.80     39.62 o 
  -4  -9   4       88.93       48.22     43.45 o 
  -3  -9   4     1727.32     1920.75     90.46 o 
  -2  -9   4      178.25      185.68     16.57 o 
  -1  -9   4      142.38      144.65     17.82 o 
   0  -9   4       65.88       38.89     13.45 o 
   1  -9   4        8.20       18.78     12.91 o 
   2  -9   4       20.70        5.47     12.42 o 
   3  -9   4      380.93      446.38     32.62 o 
   4  -9   4      422.57      343.84     29.38 o 
   5  -9   4      146.42      114.58     30.32 o 
   6  -9   4        8.20        7.18     23.97 o 
  -8  -8   4       31.85       12.76     25.75 o 
  -7  -8   4       66.36       54.47     43.38 o 
  -6  -8   4        7.83       -0.51     17.86 o 
  -5  -8   4      158.70      136.97     30.56 o 
  -4  -8   4        0.05      -25.17     12.59 o 
  -3  -8   4     1368.75     1402.82     54.77 o 
  -2  -8   4      390.92      353.68     31.86 o 
  -1  -8   4      179.95      154.50     16.41 o 
   0  -8   4       10.58        1.55     10.57 o 
   1  -8   4      587.26      562.45     34.71 o 
   2  -8   4       40.38       27.83     12.34 o 
   3  -8   4      111.60       97.92     16.43 o 
   4  -8   4      114.55      122.73     20.59 o 
   5  -8   4      126.05       97.95     17.81 o 
   6  -8   4        9.98       14.77     19.44 o 
   7  -8   4        2.25        1.88     21.81 o 
  -8  -7   4       36.41       10.33     20.11 o 
  -7  -7   4      485.05      430.85     85.97 o 
  -6  -7   4       11.34        3.97     15.98 o 
  -5  -7   4      626.56      644.19     74.36 o 
  -4  -7   4      865.07      942.15     50.30 o 
  -3  -7   4      921.60      906.92     43.65 o 
  -2  -7   4      405.61      427.80     22.50 o 
  -1  -7   4     1257.34     1264.79     48.55 o 
   0  -7   4      916.91      928.53     37.26 o 
   1  -7   4      118.07       81.94     20.12 o 
   2  -7   4     1824.98     1961.43    180.92 o 
   3  -7   4      379.37      309.37     74.19 o 
   4  -7   4       89.70       68.29     14.65 o 
   5  -7   4       97.07       73.41     15.50 o 
   6  -7   4      259.11      269.32     26.80 o 
   7  -7   4      104.53       82.87     26.83 o 
   8  -7   4      147.99       88.30     30.18 o 
  -9  -6   4       16.75        6.35     22.02 o 
  -8  -6   4        0.60        4.63     18.25 o 
  -7  -6   4      169.68      166.76     23.85 o 
  -6  -6   4       89.03       72.19     31.75 o 
  -5  -6   4       17.45       17.50     12.74 o 
  -4  -6   4     2141.76     2561.30    160.57 o 
  -3  -6   4       29.92       21.85     10.95 o 
  -2  -6   4      149.96      131.11     11.23 o 
  -1  -6   4      515.40      485.25     22.92 o 
   0  -6   4      721.27      669.47     28.02 o 
   1  -6   4       43.79       46.41      7.69 o 
   2  -6   4      255.21      226.10     23.57 o 
   3  -6   4       40.93       14.25     16.10 o 
   4  -6   4       34.92       31.42     10.81 o 
   5  -6   4       27.84       13.74     11.48 o 
   6  -6   4      184.95      142.63     18.82 o 
   7  -6   4       77.92       93.72     17.62 o 
   8  -6   4       18.24        5.99     21.67 o 
  -9  -5   4       42.45       49.17     22.37 o 
  -8  -5   4       20.75       10.20     17.23 o 
  -7  -5   4      348.38      346.92     30.77 o 
  -6  -5   4     1426.28     1505.33     73.80 o 
  -5  -5   4      542.73      553.73     43.28 o 
  -4  -5   4      338.89      349.42     22.33 o 
  -3  -5   4       41.39       22.77      7.16 o 
  -2  -5   4       76.07       50.37      7.94 o 
  -1  -5   4       16.33       12.34      5.93 o 
   0  -5   4     4024.48     4529.85    153.54 o 
   1  -5   4      443.75      398.03     18.56 o 
   2  -5   4      255.39      247.83     16.74 o 
   3  -5   4      132.79      121.18     12.79 o 
   4  -5   4        9.53        7.83      7.00 o 
   5  -5   4      423.79      379.00     26.24 o 
   6  -5   4      193.53      146.51     32.86 o 
   7  -5   4       48.82       34.23     14.42 o 
   8  -5   4       76.59       65.98     17.41 o 
   9  -5   4      201.94      224.41     40.28 o 
  -9  -4   4       14.67        9.25     19.30 o 
  -8  -4   4      169.98      143.51     30.46 o 
  -7  -4   4      121.14      112.28     18.68 o 
  -6  -4   4     2322.68     2686.78    189.22 o 
  -5  -4   4      565.73      625.83     37.70 o 
  -4  -4   4      356.67      332.41     22.37 o 
  -3  -4   4      351.96      306.40     16.26 o 
  -2  -4   4      401.73      369.25     17.76 o 
  -1  -4   4      253.02      241.94     13.16 o 
   0  -4   4     1650.61     1717.51     60.70 o 
   1  -4   4        4.99       -0.77      4.23 o 
   2  -4   4      592.90      544.86     22.57 o 
   3  -4   4      257.54      247.01     19.81 o 
   4  -4   4        0.67       -3.24      6.33 o 
   5  -4   4       66.60       44.19      9.02 o 
   6  -4   4       11.60        0.93     12.78 o 
   7  -4   4      272.31      220.44     23.49 o 
   8  -4   4       10.60        1.01     13.63 o 
   9  -4   4      203.46      128.44     33.66 o 
 -10  -3   4       51.20       34.87     23.22 o 
  -9  -3   4       51.94       57.96     20.50 o 
  -8  -3   4     1255.52     1338.02     70.74 o 
  -7  -3   4       52.33       34.89     13.72 o 
  -6  -3   4        1.99        1.01     10.79 o 
  -5  -3   4        1.07       -5.35      9.54 o 
  -4  -3   4      693.06      606.71     25.73 o 
  -3  -3   4      897.79     1023.17     68.37 o 
  -2  -3   4      474.46      409.69     18.34 o 
  -1  -3   4     8441.04     9420.50    312.24 o 
   0  -3   4      493.44      461.24     18.77 o 
   1  -3   4       20.41       16.33      3.86 o 
   2  -3   4      116.75       94.14     10.64 o 
   3  -3   4     1096.53     1064.58     39.74 o 
   4  -3   4       43.85       34.36      7.12 o 
   5  -3   4     1016.59      999.07     39.52 o 
   6  -3   4      129.75      107.38     16.73 o 
   7  -3   4      377.70      356.83     21.30 o 
   8  -3   4      177.89      144.17     31.98 o 
   9  -3   4       58.26       52.90     28.37 o 
 -10  -2   4       42.50       31.04     21.50 o 
  -9  -2   4      486.65      462.32     37.67 o 
  -8  -2   4     1241.08     1296.21     66.99 o 
  -7  -2   4     2415.98     2681.40    120.57 o 
  -6  -2   4        1.57       -0.45     10.92 o 
  -5  -2   4       75.97       52.85      8.43 o 
  -4  -2   4       27.58       10.70      5.97 o 
  -3  -2   4     3119.73     3146.55    107.57 o 
  -2  -2   4       56.51       35.05      5.60 o 
  -1  -2   4      696.36      664.85     25.30 o 
   0  -2   4       95.49       72.87      9.19 o 
   1  -2   4      517.82      596.71     36.10 o 
   2  -2   4       31.85       27.56      6.70 o 
   4  -2   4      118.42       77.67      9.57 o 
   5  -2   4      111.32       80.79      9.49 o 
   6  -2   4       24.12       11.64      7.75 o 
   7  -2   4       23.54        5.16      9.33 o 
   8  -2   4      836.64      906.41     50.07 o 
   9  -2   4      113.25      132.79     22.05 o 
  10  -2   4      185.44      194.86     44.26 o 
 -10  -1   4      142.51      118.57     24.42 o 
  -9  -1   4      372.49      386.04     33.44 o 
  -8  -1   4      158.85      133.95     20.67 o 
  -7  -1   4      608.46      686.49     86.28 o 
  -6  -1   4      261.55      176.12     26.27 o 
  -5  -1   4      223.39      228.31     13.94 o 
  -4  -1   4      509.17      579.16     24.28 o 
  -3  -1   4     5763.47     6343.91    211.61 o 
  -2  -1   4      401.87      356.32     15.55 o 
   0  -1   4       47.40       40.90      3.79 o 
   1  -1   4     1045.22      895.15     40.48 o 
   2  -1   4     1633.61     1577.50     54.98 o 
   3  -1   4      788.54      768.86     29.61 o 
   5  -1   4      306.92      256.49     15.41 o 
   6  -1   4      884.96      870.70     36.13 o 
   7  -1   4       17.61        3.69      8.83 o 
   8  -1   4      294.62      283.74     25.79 o 
   9  -1   4        2.53        0.81     16.21 o 
  10  -1   4       83.83       56.98     21.51 o 
 -10   0   4       58.33       20.81     22.58 o 
  -9   0   4     1542.90     1707.70     85.12 o 
  -8   0   4       90.18       37.67     15.64 o 
  -7   0   4      662.28      662.62     39.91 o 
  -6   0   4      430.19      406.13     21.35 o 
  -5   0   4     2138.02     2183.08    103.59 o 
  -4   0   4      989.25      945.57     36.64 o 
  -3   0   4      288.84      252.95     15.91 o 
  -2   0   4     3026.03     3102.39    104.94 o 
  -1   0   4     4749.71     4812.43    160.33 o 
   0   0   4     2265.74     2349.26     79.30 o 
   1   0   4        5.35        5.71      3.12 o 
   2   0   4      931.06      979.66     35.36 o 
   3   0   4      359.60      383.36     17.03 o 
   4   0   4       16.85        3.46      5.29 o 
   5   0   4        5.33       -2.42      6.08 o 
   6   0   4     2274.44     2341.64     83.60 o 
   7   0   4       14.24        6.90     18.61 o 
   8   0   4      265.85      259.04     25.14 o 
   9   0   4      265.61      275.63     27.91 o 
  10   0   4      414.46      562.50     46.17 o 
 -10   1   4        2.85       31.64     29.34 o 
  -9   1   4        2.68       -4.44     20.77 o 
  -8   1   4       83.80       69.74     16.97 o 
  -7   1   4      157.93      162.00     48.92 o 
  -6   1   4      265.66      277.90     18.69 o 
  -5   1   4     2447.71     2677.23     93.59 o 
  -4   1   4      195.51      155.05     10.42 o 
  -3   1   4      723.98      675.60     26.30 o 
  -2   1   4      493.13      440.18     17.82 o 
  -1   1   4      134.22       98.71      7.76 o 
   0   1   4      391.26      406.83     16.16 o 
   1   1   4        2.73       -0.47      3.57 o 
   2   1   4      852.29      769.32     28.48 o 
   3   1   4      920.00     1008.46     37.16 o 
   4   1   4     2218.52     2131.78     93.22 o 
   5   1   4      917.20      936.53     36.76 o 
   6   1   4      204.40      190.04     13.60 o 
   7   1   4      598.66      708.64     41.94 o 
   8   1   4       99.96       68.39     17.42 o 
   9   1   4      159.90      176.80     23.25 o 
  10   1   4        5.68      -33.55     20.11 o 
 -10   2   4      140.34      184.20     36.45 o 
  -9   2   4       19.35       24.74     23.84 o 
  -8   2   4       91.09       86.54     17.24 o 
  -7   2   4      181.10      131.14     15.35 o 
  -6   2   4     1218.28     1263.05     48.57 o 
  -5   2   4      233.60      216.70     13.96 o 
  -4   2   4     4505.10     4862.65    174.34 o 
  -3   2   4     1071.50     1133.21     41.14 o 
  -2   2   4       37.06       22.70      7.32 o 
  -1   2   4      158.80      143.84     16.30 o 
   0   2   4      569.50      570.46     23.35 o 
   1   2   4      960.34      806.23     29.56 o 
   2   2   4        2.82       -4.21      3.89 o 
   3   2   4       59.69       37.57      5.73 o 
   4   2   4      936.75      984.65     37.30 o 
   5   2   4      665.53      564.02     24.80 o 
   6   2   4        0.55       -0.91      7.37 o 
   7   2   4      313.02      322.06     26.26 o 
   8   2   4      110.12       89.53     19.02 o 
   9   2   4       48.95       37.01     17.34 o 
  10   2   4       23.35       25.20     21.52 o 
 -10   3   4      226.62      253.34     44.95 o 
  -9   3   4       71.61       69.00     27.88 o 
  -8   3   4       52.08       63.70     24.46 o 
  -7   3   4       63.47       49.31     10.71 o 
  -6   3   4      826.09      815.32     39.75 o 
  -5   3   4       80.95       42.76     10.55 o 
  -4   3   4      245.14      217.97     19.24 o 
  -3   3   4        7.97        8.69      4.55 o 
  -2   3   4      137.57       88.48      6.28 o 
  -1   3   4      143.18       87.28     15.91 o 
   0   3   4      878.88      815.62     39.16 o 
   1   3   4     5315.95     5568.17    185.40 o 
   2   3   4     1688.15     1733.19     60.44 o 
   3   3   4     2607.24     2596.24     89.42 o 
   4   3   4        6.55        8.49      5.47 o 
   5   3   4     2029.86     2002.11     71.41 o 
   6   3   4        9.17        1.38     11.36 o 
   7   3   4      519.92      545.92     36.69 o 
   8   3   4       18.39       15.55     15.31 o 
   9   3   4      624.03      716.42     47.33 o 
  10   3   4        1.00        5.70     20.83 o 
 -10   4   4       13.58       19.79     30.11 o 
  -9   4   4        5.88       22.30     24.39 o 
  -8   4   4      453.25      612.05     59.17 o 
  -7   4   4      420.94      410.78     38.05 o 
  -6   4   4      496.50      532.47     33.30 o 
  -5   4   4       56.88       42.32      8.28 o 
  -4   4   4     1599.87     1668.31     59.94 o 
  -3   4   4      278.41      251.77     23.05 o 
  -2   4   4      749.15      687.46     34.05 o 
  -1   4   4      377.85      330.44     19.88 o 
   0   4   4     2693.91     2924.51    108.54 o 
   1   4   4      588.37      540.75     21.73 o 
   2   4   4      741.43      781.26     29.92 o 
   3   4   4     1046.12     1021.50     47.65 o 
   4   4   4      334.76      320.88     16.25 o 
   5   4   4      198.28      174.31     17.54 o 
   6   4   4      733.11      843.87     46.22 o 
   7   4   4      334.87      349.05     28.97 o 
   8   4   4      217.22      242.62     26.80 o 
   9   4   4        3.44       10.19     29.27 o 
  10   4   4       56.37       64.14     24.15 o 
  -9   5   4       91.83      109.98     29.76 o 
  -8   5   4      190.55      206.05     23.59 o 
  -7   5   4       44.07       35.18     17.21 o 
  -5   5   4      560.79      534.10     32.57 o 
  -4   5   4      116.16       90.96      8.58 o 
  -3   5   4        3.73       10.05      7.63 o 
  -2   5   4      341.32      324.21     20.83 o 
  -1   5   4      920.20      750.83     36.89 o 
   0   5   4      305.85      235.43     11.95 o 
   1   5   4      840.13      674.61     26.61 o 
   2   5   4      276.88      238.00     22.70 o 
   3   5   4     1757.33     1786.17     63.71 o 
   4   5   4     1208.58     1242.91     46.68 o 
   5   5   4      220.38      214.84     22.58 o 
   6   5   4      552.75      569.35     36.66 o 
   7   5   4      588.86      726.23    119.11 o 
   8   5   4       74.91       67.66     18.84 o 
   9   5   4        5.34      -16.26     21.01 o 
  10   5   4      154.67      167.10     29.32 o 
  -9   6   4      239.70      238.56     43.70 o 
  -8   6   4       37.94        7.43     16.94 o 
  -7   6   4      790.90      900.31     68.68 o 
  -6   6   4      722.73      781.89     44.74 o 
  -5   6   4      250.26      274.26     43.45 o 
  -4   6   4       92.63       58.51     16.80 o 
  -3   6   4      209.18      219.93     18.48 o 
  -2   6   4       42.46       34.36     11.71 o 
  -1   6   4      849.04      697.01     35.70 o 
   0   6   4      610.12      608.81     24.66 o 
   1   6   4      744.16      743.72     29.72 o 
   2   6   4      560.21      513.13     22.71 o 
   3   6   4       85.93       57.55     11.48 o 
   4   6   4     1839.54     2090.75     74.78 o 
   5   6   4      104.03      103.50     16.08 o 
   6   6   4      387.18      435.13     31.75 o 
   7   6   4      263.74      189.13     23.51 o 
   8   6   4      176.76      169.65     24.64 o 
   9   6   4        4.35        6.37     20.67 o 
  -9   7   4      105.96      115.83     38.33 o 
  -8   7   4      136.76      151.00     23.93 o 
  -7   7   4      397.12      453.40     34.84 o 
  -6   7   4        2.89        8.64     13.26 o 
  -4   7   4      502.86      540.06     34.40 o 
  -3   7   4      354.18      313.37     23.60 o 
  -2   7   4      930.12      914.30     46.47 o 
  -1   7   4      681.14      600.94     24.91 o 
   0   7   4     1557.85     1677.87     60.65 o 
   1   7   4       42.22       41.66      7.60 o 
   2   7   4     2704.65     2796.04     97.75 o 
   3   7   4       50.60       29.23      8.18 o 
   4   7   4     1022.84      941.21     37.87 o 
   5   7   4      413.43      370.46     28.53 o 
   6   7   4     1077.86     1049.34     56.40 o 
   7   7   4       67.17       63.29     18.18 o 
   8   7   4       98.10      130.68     24.93 o 
   9   7   4       14.66       23.91     23.46 o 
  -8   8   4      156.94      128.97     24.51 o 
  -7   8   4       27.10       22.87     17.47 o 
  -6   8   4      182.24      136.35     34.74 o 
  -5   8   4      257.18      300.12     26.81 o 
  -4   8   4       45.97       56.99     20.91 o 
  -3   8   4        0.29       -4.21     10.38 o 
  -2   8   4      103.39      107.68     15.04 o 
  -1   8   4      198.79      182.50     18.62 o 
   0   8   4       51.68       42.95      9.32 o 
   1   8   4      814.96      830.11     33.98 o 
   2   8   4      556.87      584.92     26.55 o 
   3   8   4      751.05      705.41     31.01 o 
   4   8   4      175.63      145.84     18.23 o 
   5   8   4     1004.22      935.97     76.42 o 
   6   8   4      217.54      249.04     38.09 o 
   7   8   4      167.91      158.36     24.24 o 
   8   8   4      113.45       90.52     24.06 o 
   9   8   4      289.06      357.52     39.59 o 
  -8   9   4        9.33        4.94     22.00 o 
  -7   9   4        1.10       35.67     20.13 o 
  -6   9   4       71.48      127.10     36.14 o 
  -5   9   4        0.27        0.83     13.30 o 
  -4   9   4      858.65      973.16     53.04 o 
  -3   9   4       38.87       20.23     12.52 o 
  -2   9   4      176.92      175.60     26.55 o 
  -1   9   4        0.50      -10.00     10.64 o 
   0   9   4      984.20     1032.71     58.40 o 
   1   9   4      211.02      216.78     29.10 o 
   2   9   4      512.57      468.80     25.24 o 
   3   9   4       54.83       50.97     10.29 o 
   4   9   4      408.70      424.64     49.52 o 
   5   9   4       80.84       79.85     17.20 o 
   6   9   4        5.41       -2.46     23.42 o 
   7   9   4       94.34      136.73     22.28 o 
   8   9   4      140.37      131.55     27.97 o 
  -7  10   4       18.56       32.80     21.90 o 
  -6  10   4        1.95       22.23     19.09 o 
  -5  10   4       70.97       50.04     17.05 o 
  -4  10   4      340.38      408.38     33.04 o 
  -3  10   4      134.59      117.73     18.94 o 
  -2  10   4       12.22        7.26     11.63 o 
  -1  10   4      569.57      679.74     41.64 o 
   0  10   4       66.88       78.40     15.57 o 
   1  10   4     1106.93     1203.72     60.58 o 
   2  10   4       17.36       15.11     13.24 o 
   3  10   4     1117.02     1309.02     77.10 o 
   4  10   4       90.97       64.43     16.68 o 
   5  10   4      351.73      357.70     30.54 o 
   6  10   4        4.63       -2.21     16.65 o 
   7  10   4      409.03      494.48     41.69 o 
  -6  11   4       16.90        1.79     19.89 o 
  -5  11   4       26.89       10.56     17.32 o 
  -4  11   4       81.38       46.35     18.58 o 
  -3  11   4      121.56      135.10     20.16 o 
  -2  11   4      312.54      289.80     26.65 o 
  -1  11   4      614.95      736.91     54.08 o 
   0  11   4      161.35      154.32     20.07 o 
   1  11   4      154.70      157.90     21.19 o 
   2  11   4      119.09       95.27     18.55 o 
   3  11   4      312.08      394.26     46.14 o 
   4  11   4      240.29      183.94     23.32 o 
   5  11   4       98.50       76.80     20.30 o 
   6  11   4       21.82       24.07     19.86 o 
   7  11   4        2.08      -19.91     21.40 o 
  -5  12   4       30.06       48.46     22.82 o 
  -4  12   4       38.40       51.77     20.91 o 
  -3  12   4      221.29      241.33     27.74 o 
  -2  12   4        0.06       -8.63     15.38 o 
  -1  12   4      388.49      408.26     33.96 o 
   0  12   4      507.35      526.65     38.46 o 
   1  12   4      196.02      200.09     23.75 o 
   2  12   4      425.23      388.89     31.79 o 
   3  12   4      221.67      179.25     36.73 o 
   4  12   4       21.89      -18.96     27.39 o 
   5  12   4      137.23      235.63     46.21 o 
   6  12   4      226.92      239.71     32.14 o 
  -3  13   4       23.11        5.11     19.60 o 
  -2  13   4       98.18      107.07     22.55 o 
  -1  13   4      202.54      212.35     48.16 o 
   0  13   4       24.72       22.44     40.00 o 
   1  13   4      146.55      143.86     23.16 o 
   2  13   4      482.52      580.34     59.17 o 
   4  13   4        8.58      -12.96     27.95 o 
  -1  14   4       50.61       71.11     22.95 o 
   0  14   4      486.52      505.12     59.90 o 
   1  14   4       25.13       10.02     20.66 o 
   2  14   4      228.58      249.99     41.05 o 
  -1 -12   5      153.94      168.82     26.48 o 
   0 -12   5       51.01       33.42     20.78 o 
  -4 -11   5        1.56      -12.20     26.97 o 
  -2 -11   5      109.04      107.12     33.66 o 
  -1 -11   5      144.74      194.25     25.32 o 
   0 -11   5        0.85      -15.59     23.94 o 
   1 -11   5       12.41       -2.81     17.81 o 
   2 -11   5        9.57        9.62     25.72 o 
   3 -11   5        8.64        3.83     24.04 o 
  -5 -10   5      265.03      291.81     48.72 o 
  -4 -10   5        6.03       -8.57     28.16 o 
  -3 -10   5      311.30      219.26     38.12 o 
  -2 -10   5      100.76       86.19     18.51 o 
  -1 -10   5       16.92        1.08     14.86 o 
   1 -10   5       90.93       68.22     27.46 o 
   2 -10   5      644.12      668.53     46.07 o 
   3 -10   5       40.08       31.54     17.78 o 
   4 -10   5       41.83       74.78     26.97 o 
   5 -10   5        4.83       32.55     26.20 o 
  -7  -9   5       44.61       74.04     43.70 o 
  -6  -9   5       35.75       34.48     21.83 o 
  -5  -9   5       23.49        7.19     18.38 o 
  -4  -9   5      578.61      601.73     41.93 o 
  -3  -9   5      418.47      392.65     46.56 o 
  -2  -9   5      424.46      462.39     33.22 o 
  -1  -9   5      378.61      381.33     29.79 o 
   0  -9   5       38.83       51.01     13.85 o 
   2  -9   5       90.20      136.02     31.54 o 
   3  -9   5        0.60      -14.13     13.48 o 
   4  -9   5       24.76       19.31     29.72 o 
   5  -9   5        0.58        3.21     23.28 o 
   6  -9   5        2.90       27.74     27.60 o 
  -7  -8   5        6.46        8.47     21.47 o 
  -6  -8   5       77.76       56.85     24.67 o 
  -5  -8   5      206.47      207.97     86.49 o 
  -4  -8   5      146.36      167.05     29.48 o 
  -3  -8   5       10.03       -5.51      9.48 o 
  -2  -8   5       66.69       56.79     23.09 o 
  -1  -8   5       20.14        4.66     11.35 o 
   0  -8   5      299.56      270.69     30.56 o 
   1  -8   5      278.84      228.73     21.95 o 
   2  -8   5       90.87       72.14     15.17 o 
   3  -8   5       90.64       83.65     15.94 o 
   4  -8   5      125.38      160.39     39.45 o 
   5  -8   5      330.72      403.93     32.80 o 
   6  -8   5       10.17       -8.57     20.14 o 
   7  -8   5       95.93      108.58     33.66 o 
  -8  -7   5      122.72      153.38     34.15 o 
  -7  -7   5        0.04      -27.67     17.90 o 
  -6  -7   5      184.73      198.39     42.09 o 
  -5  -7   5       43.12       11.06     30.39 o 
  -4  -7   5      193.60      197.86     21.97 o 
  -3  -7   5      397.15      368.15     22.10 o 
  -2  -7   5      127.97      113.47     12.36 o 
  -1  -7   5       76.63       44.22     11.36 o 
   0  -7   5      152.31      170.91     17.69 o 
   1  -7   5      395.62      403.85     41.78 o 
   2  -7   5      219.11      158.48     18.08 o 
   3  -7   5       13.92       -1.58     16.66 o 
   4  -7   5       14.42       18.37     13.25 o 
   5  -7   5      121.65      135.03     21.15 o 
   6  -7   5        4.49      -16.48     16.17 o 
   7  -7   5      364.19      362.15     32.17 o 
  -8  -6   5      126.92       86.34     23.37 o 
  -7  -6   5       30.18        2.41     16.70 o 
  -6  -6   5      150.61      135.95     39.59 o 
  -5  -6   5      307.85      258.45     36.14 o 
  -4  -6   5        4.77        8.11     15.02 o 
  -3  -6   5      309.95      267.55     19.09 o 
  -2  -6   5      854.64      770.45     32.56 o 
  -1  -6   5      870.28      866.88     35.35 o 
   0  -6   5      525.19      459.91     25.54 o 
   1  -6   5      367.31      342.86     36.03 o 
   2  -6   5      103.45      127.37     31.22 o 
   3  -6   5       89.74       89.73     22.55 o 
   4  -6   5       13.88       -5.63     10.37 o 
   5  -6   5      455.45      487.60     46.97 o 
   6  -6   5        0.78      -10.16     15.86 o 
   7  -6   5      632.43      670.42     43.12 o 
   8  -6   5      396.48      332.81     31.34 o 
  -9  -5   5       15.91       20.01     39.79 o 
  -8  -5   5       14.13        7.53     17.54 o 
  -7  -5   5      255.77      219.72     25.08 o 
  -6  -5   5      233.51      236.32     24.55 o 
  -5  -5   5     1840.55     2231.49    119.04 o 
  -4  -5   5      388.35      376.65     20.83 o 
  -3  -5   5      293.91      302.36     17.62 o 
  -2  -5   5       12.02        4.25      6.75 o 
  -1  -5   5      365.66      336.40     17.59 o 
   0  -5   5      993.59     1009.67     57.01 o 
   1  -5   5       11.84        2.50      5.43 o 
   2  -5   5       57.99       79.85     12.84 o 
   3  -5   5      495.51      443.40     43.98 o 
   4  -5   5      662.16      699.34     39.27 o 
   5  -5   5      193.87      138.47     16.63 o 
   6  -5   5      533.90      489.30     33.02 o 
   7  -5   5      227.82      160.18     20.23 o 
   8  -5   5      229.54      198.73     23.88 o 
  -9  -4   5       56.60       57.29     22.39 o 
  -8  -4   5        3.02        0.54     16.27 o 
  -7  -4   5       35.59       16.83     18.96 o 
  -6  -4   5       93.80       59.87     18.92 o 
  -5  -4   5        9.78       15.65     13.17 o 
  -4  -4   5       86.41       66.46      9.45 o 
  -3  -4   5      608.38      538.69     24.01 o 
  -2  -4   5       30.68       13.03      6.30 o 
  -1  -4   5      723.60      691.21     27.85 o 
   0  -4   5      101.80       67.76      6.93 o 
   1  -4   5      412.06      330.99     18.99 o 
   2  -4   5        2.10        5.87      4.93 o 
   3  -4   5      166.74      105.38      9.45 o 
   4  -4   5      299.00      272.54     56.94 o 
   5  -4   5       33.63       10.61     10.86 o 
   6  -4   5     1941.25     1816.34     84.03 o 
   7  -4   5        3.52       13.86     12.66 o 
   8  -4   5      175.88      174.37     22.96 o 
   9  -4   5        0.03      -55.62     29.20 o 
  -9  -3   5      465.29      502.79     84.43 o 
  -8  -3   5        5.73       -2.62     15.47 o 
  -7  -3   5      640.99      815.90     48.10 o 
  -6  -3   5     1390.13     1451.18     70.47 o 
  -5  -3   5      506.61      465.35     33.56 o 
  -4  -3   5      320.69      295.69     23.31 o 
  -3  -3   5      717.35      630.11     33.61 o 
  -2  -3   5     3896.10     4276.85    144.66 o 
  -1  -3   5      112.99      125.95      8.98 o 
   0  -3   5      601.06      536.20     23.11 o 
   1  -3   5      634.92      537.50     28.55 o 
   2  -3   5     1245.23     1150.37     42.02 o 
   3  -3   5        6.85       -2.37      4.98 o 
   4  -3   5      817.15      860.90     34.22 o 
   5  -3   5       17.69       -2.92      6.46 o 
   6  -3   5      603.62      596.26     28.08 o 
   7  -3   5        3.42      -10.27     12.15 o 
   8  -3   5      189.99      137.13     19.26 o 
   9  -3   5        0.94        5.16     27.32 o 
 -10  -2   5       23.02       31.70     24.01 o 
  -9  -2   5      174.36      148.58     24.04 o 
  -8  -2   5      602.24      673.71     45.82 o 
  -7  -2   5       16.47        2.77     15.82 o 
  -6  -2   5       15.75        3.97     10.45 o 
  -5  -2   5       83.95       73.12     10.11 o 
  -4  -2   5        7.45       12.39      7.54 o 
  -3  -2   5       44.99       32.87      6.45 o 
  -2  -2   5     2008.22     1978.01     69.25 o 
  -1  -2   5      247.58      253.31     12.61 o 
   0  -2   5      124.52      124.88     11.17 o 
   1  -2   5       94.47       63.33     12.86 o 
   2  -2   5       70.41       32.15      4.63 o 
   3  -2   5        1.67       -2.32      4.83 o 
   4  -2   5     4882.88     5354.14    215.01 o 
   5  -2   5      909.72      922.61     42.01 o 
   6  -2   5      398.74      415.55     30.00 o 
   7  -2   5      651.53      616.54     29.98 o 
   8  -2   5      459.00      447.99     47.67 o 
   9  -2   5      464.95      420.25     50.46 o 
 -10  -1   5       47.26       31.49     26.90 o 
  -9  -1   5      187.12      153.22     24.04 o 
  -8  -1   5     1027.33     1174.89     61.62 o 
  -7  -1   5      195.97      162.50     21.40 o 
  -6  -1   5       42.81       30.39     11.51 o 
  -5  -1   5       10.86        8.56      8.46 o 
  -4  -1   5     3528.31     3835.62    130.96 o 
  -3  -1   5     1180.85     1279.02     46.61 o 
  -2  -1   5      393.36      360.06     20.64 o 
  -1  -1   5       13.06        3.44      3.77 o 
   0  -1   5     3045.19     3087.87    127.10 o 
   1  -1   5     2186.08     2216.66     94.27 o 
   2  -1   5      378.50      320.79     14.55 o 
   3  -1   5     1647.01     1736.02     61.46 o 
   4  -1   5      855.15      852.45     38.32 o 
   5  -1   5      651.12      739.56     33.21 o 
   6  -1   5       16.61       11.52      8.01 o 
   7  -1   5      218.36      209.89     19.16 o 
   8  -1   5       22.69       -6.64     13.62 o 
   9  -1   5      573.51      578.34     62.06 o 
  10  -1   5       22.57       32.55     31.99 o 
 -10   0   5      259.07      313.02     45.20 o 
  -9   0   5      104.17       49.40     17.93 o 
  -8   0   5      174.75      182.56     22.29 o 
  -7   0   5      146.04      102.90     22.48 o 
  -6   0   5      157.85      101.77     14.70 o 
  -5   0   5       20.73       17.48      7.18 o 
  -4   0   5       84.17       85.68      8.77 o 
  -3   0   5     1548.93     1686.16     59.85 o 
  -2   0   5     1015.13     1169.40     42.15 o 
  -1   0   5     2109.72     2475.24     84.66 o 
   0   0   5       41.50       33.42      6.47 o 
   2   0   5      308.04      220.85     23.38 o 
   3   0   5     4896.00     5347.18    179.38 o 
   4   0   5       37.93       36.03      6.82 o 
   5   0   5      436.36      451.69     32.61 o 
   6   0   5       55.79       36.34      9.14 o 
   7   0   5      962.63      976.78     51.35 o 
   8   0   5      219.75      245.34     39.55 o 
   9   0   5      809.76      904.84     54.31 o 
  10   0   5       10.19        6.22     21.75 o 
 -10   1   5      278.19      255.77     42.30 o 
  -9   1   5      196.84      163.52     23.94 o 
  -8   1   5        3.13       10.81     13.58 o 
  -7   1   5       20.67       -5.45     14.88 o 
  -6   1   5     1370.94     1501.85     64.48 o 
  -5   1   5      786.80      737.34     30.59 o 
  -4   1   5       47.83       38.13      6.85 o 
  -3   1   5      319.71      272.33     23.78 o 
  -2   1   5     5605.21     5925.15    197.43 o 
  -1   1   5     3347.28     3522.42    118.49 o 
   0   1   5       59.47       62.26      5.48 o 
   1   1   5     6151.77     6775.01    275.55 o 
   2   1   5      132.62       90.19      7.21 o 
   3   1   5     1466.10     1472.97     56.71 o 
   4   1   5       11.37        6.11      5.46 o 
   5   1   5      534.77      496.21     23.33 o 
   6   1   5       45.04       32.45     11.05 o 
   7   1   5      797.62      814.69     86.84 o 
   8   1   5      113.41      116.07     19.17 o 
   9   1   5        0.65      -13.20     25.96 o 
  10   1   5       12.13       38.90     21.59 o 
 -10   2   5      113.10      107.12     35.40 o 
  -9   2   5       60.27       14.57     23.35 o 
  -8   2   5        4.40       -5.54     13.89 o 
  -7   2   5       74.95       57.94     12.64 o 
  -6   2   5        4.77        3.74      8.38 o 
  -5   2   5     1477.26     1466.16     54.17 o 
  -4   2   5      507.52      495.15     21.65 o 
  -3   2   5      123.48      101.76      8.18 o 
  -2   2   5     2223.52     2310.59     79.42 o 
   0   2   5      548.53      488.91     19.41 o 
   1   2   5     3959.36     4276.06    143.50 o 
   2   2   5      659.53      547.49     22.16 o 
   3   2   5      678.23      667.45     26.69 o 
   4   2   5     1897.45     1841.65     65.86 o 
   5   2   5     1496.89     1517.04     56.18 o 
   6   2   5     1287.23     1228.20     57.18 o 
   7   2   5      488.10      474.02     60.60 o 
   8   2   5      231.84      279.03     27.12 o 
   9   2   5      257.24      211.05     61.82 o 
  10   2   5      229.75      275.71     51.22 o 
 -10   3   5       14.00      -50.53     28.02 o 
  -9   3   5       12.42       13.59     22.93 o 
  -8   3   5       52.69       32.13     22.58 o 
  -7   3   5      523.63      660.17     31.86 o 
  -6   3   5       30.09       17.87      8.51 o 
  -5   3   5      190.78      129.32     11.56 o 
  -4   3   5      538.73      478.86     31.30 o 
  -2   3   5     1350.66     1327.79     47.28 o 
  -1   3   5      776.41      653.01     28.78 o 
   0   3   5        6.38       10.64      4.22 o 
   1   3   5     1184.15     1213.46     43.62 o 
   2   3   5     4213.46     4523.47    152.28 o 
   3   3   5      363.16      319.14     16.00 o 
   4   3   5      811.96      838.66     33.13 o 
   5   3   5        2.59       -8.55      6.33 o 
   6   3   5      866.88      820.01     51.85 o 
   7   3   5      254.06      240.32     23.63 o 
   8   3   5      123.36      143.16     21.65 o 
   9   3   5       42.97       31.52     18.72 o 
  10   3   5       43.82       42.59     22.96 o 
  -9   4   5      140.23      182.53     36.17 o 
  -8   4   5        1.26       10.59     21.47 o 
  -7   4   5      407.37      460.36     31.80 o 
  -6   4   5     1221.95     1246.66     61.26 o 
  -5   4   5      100.24       69.94     11.39 o 
  -4   4   5      130.86      127.05     12.86 o 
  -3   4   5      746.90      643.11     25.47 o 
  -2   4   5       35.81       27.02      7.42 o 
  -1   4   5      231.50      209.35     14.23 o 
   0   4   5     2571.22     2631.51     89.95 o 
   1   4   5       39.16       24.51      5.45 o 
   2   4   5     3172.95     3335.18    113.79 o 
   3   4   5      241.47      240.72     13.86 o 
   4   4   5     1601.29     1606.91     58.69 o 
   5   4   5        8.21        7.09      7.29 o 
   6   4   5      505.00      477.42     32.47 o 
   7   4   5      136.65       96.11     17.91 o 
   8   4   5      604.75      639.13     66.63 o 
   9   4   5       21.87       -0.93     37.15 o 
  10   4   5       17.01       31.11     25.82 o 
  -9   5   5      165.28      108.72     30.94 o 
  -8   5   5      178.26      178.99     22.96 o 
  -7   5   5        9.19       14.89     13.60 o 
  -6   5   5        7.36       15.27     14.60 o 
  -5   5   5      136.71       87.57     14.13 o 
  -4   5   5      723.43      756.49     42.83 o 
  -3   5   5      450.51      448.99     27.79 o 
  -2   5   5      779.11      725.10     36.76 o 
  -1   5   5       73.04       70.49     20.77 o 
   0   5   5     4552.14     4827.17    162.15 o 
   2   5   5     1673.41     1570.59     56.54 o 
   3   5   5       46.29       42.01      8.34 o 
   4   5   5     4346.28     4679.50    159.39 o 
   5   5   5      971.00      887.49     46.99 o 
   6   5   5       63.44       28.06     15.75 o 
   7   5   5      434.91      397.28     37.50 o 
   8   5   5      173.78      151.47     22.51 o 
   9   5   5      223.70      208.53     27.84 o 
  -9   6   5       10.56        3.48     26.55 o 
  -8   6   5      791.47      889.83     53.76 o 
  -7   6   5       14.49        9.73     17.84 o 
  -6   6   5       42.38       40.59     14.46 o 
  -5   6   5       21.91       24.40     12.61 o 
  -4   6   5      210.97      182.36     18.21 o 
  -3   6   5      442.33      342.71     24.02 o 
  -2   6   5      972.17      918.92     45.51 o 
  -1   6   5      394.60      308.06     21.67 o 
   0   6   5      256.79      238.68     14.91 o 
   1   6   5     1389.42     1303.32     48.03 o 
   2   6   5      578.68      613.15     25.97 o 
   3   6   5      297.34      234.36     14.85 o 
   4   6   5      318.15      302.58     17.34 o 
   5   6   5      323.36      328.15     26.19 o 
   6   6   5      478.10      467.67     48.37 o 
   7   6   5      148.28      165.53     23.55 o 
   8   6   5       15.14       -1.04     17.54 o 
   9   6   5      168.29      217.37     33.03 o 
  -8   7   5       23.87       26.56     28.89 o 
  -7   7   5        4.01        6.86     14.91 o 
  -6   7   5      360.30      376.55     29.66 o 
  -5   7   5       46.90       42.61     16.52 o 
  -4   7   5        6.88        0.74     10.25 o 
  -3   7   5       96.01       99.92     14.76 o 
  -2   7   5      664.71      579.81     33.95 o 
  -1   7   5      489.44      474.46     53.25 o 
   0   7   5     1683.89     1658.64     59.95 o 
   1   7   5      607.16      599.08     25.96 o 
   2   7   5      469.81      477.53     23.18 o 
   3   7   5     1228.13     1199.68     46.44 o 
   4   7   5       38.73       24.23      8.38 o 
   5   7   5      883.20      904.58     48.82 o 
   6   7   5      442.02      448.40     77.01 o 
   7   7   5      140.63      100.64     21.75 o 
   8   7   5       68.32       95.19     22.03 o 
   9   7   5       12.56        8.62     23.48 o 
  -8   8   5        8.59       -6.51     19.96 o 
  -7   8   5        8.70       -2.58     16.80 o 
  -6   8   5      230.57      251.79     25.88 o 
  -5   8   5       77.85       65.97     16.33 o 
  -4   8   5        1.10       -5.25     13.35 o 
  -3   8   5      381.13      394.80     28.40 o 
  -2   8   5       28.33       20.60     11.03 o 
  -1   8   5     2558.18     2909.69    127.63 o 
   0   8   5      176.03      137.23     16.19 o 
   1   8   5      177.26      162.45     27.67 o 
   2   8   5      680.87      698.81     30.77 o 
   3   8   5      452.85      475.33     24.42 o 
   4   8   5       58.74       30.77     12.66 o 
   5   8   5      284.04      342.14     28.32 o 
   6   8   5        4.85        9.25     14.91 o 
   7   8   5      242.47      284.40     29.21 o 
   8   8   5       17.21       18.74     21.14 o 
  -7   9   5       13.79       53.85     20.98 o 
  -6   9   5        0.18      -10.72     16.27 o 
  -5   9   5      216.60      288.02     56.77 o 
  -4   9   5        0.14        2.31     15.68 o 
  -3   9   5     1427.43     1476.97     72.52 o 
  -2   9   5        7.76        3.69     11.63 o 
  -1   9   5      346.40      353.59     26.88 o 
   0   9   5        1.22        0.25     10.48 o 
   1   9   5     1640.51     1769.46    141.20 o 
   2   9   5      382.33      399.89     22.22 o 
   3   9   5      475.83      505.04     55.27 o 
   4   9   5       73.74       71.03     16.10 o 
   5   9   5      118.95      122.48     32.58 o 
   6   9   5       57.35       85.83     34.60 o 
   7   9   5       27.57       28.35     17.95 o 
   8   9   5       66.96       83.14     25.72 o 
  -7  10   5        2.76       -0.03     21.78 o 
  -6  10   5       46.96       22.52     17.77 o 
  -5  10   5      219.89      260.86     40.70 o 
  -4  10   5       39.06       32.80     15.03 o 
  -3  10   5      560.16      579.80     68.40 o 
  -2  10   5      423.56      309.74     26.29 o 
   0  10   5      633.14      690.36     72.13 o 
   1  10   5      177.25      169.37     23.28 o 
   2  10   5      171.64      175.57     49.20 o 
   3  10   5        5.40       -1.77     10.05 o 
   4  10   5      680.94      786.81     47.82 o 
   6  10   5       87.88       60.29     20.64 o 
   7  10   5        3.60      -10.14     20.60 o 
  -6  11   5      150.84      210.13     29.83 o 
  -5  11   5      162.90      143.96     23.83 o 
  -4  11   5       28.85       27.45     17.91 o 
  -3  11   5      528.55      430.88     33.82 o 
  -2  11   5      191.73      178.65     22.02 o 
  -1  11   5      513.02      561.21     38.39 o 
   0  11   5      485.33      526.32     36.20 o 
   1  11   5        6.63       13.80     14.18 o 
   2  11   5      144.60      150.75     26.69 o 
   3  11   5      319.27      313.76     41.75 o 
   4  11   5       49.12       62.24     26.34 o 
   5  11   5      149.14      174.42     37.22 o 
   6  11   5      104.32       49.02     23.01 o 
   7  11   5        3.16       24.96     22.82 o 
  -5  12   5        0.51       10.52     26.14 o 
  -4  12   5      287.38      325.75     33.05 o 
  -3  12   5        5.23        1.64     15.65 o 
  -2  12   5      436.47      522.08     39.08 o 
  -1  12   5       83.47       70.58     19.74 o 
   0  12   5      682.61      874.46     91.02 o 
   1  12   5      163.50      152.21     22.04 o 
   2  12   5      273.52      291.03     28.46 o 
   3  12   5       37.99        6.83     25.30 o 
   4  12   5      335.96      346.86     48.23 o 
   5  12   5      181.78      230.89     43.00 o 
   6  12   5       81.12       94.23     39.03 o 
  -3  13   5        5.11      -15.07     18.44 o 
  -2  13   5      134.63      187.04     27.19 o 
  -1  13   5        2.89      -13.76     23.35 o 
   0  13   5      220.38      205.45     52.20 o 
   1  13   5       12.58        5.99     18.08 o 
   2  13   5        0.67        0.77     24.32 o 
   4  13   5       24.19       10.80     29.55 o 
  -1  14   5       50.82       26.49     20.68 o 
   0  14   5       93.53       78.58     25.01 o 
   1  14   5      352.80      352.81     35.06 o 
   2  14   5      168.87      165.03     36.52 o 
  -3 -11   6        2.52      -36.17     27.25 o 
  -2 -11   6       56.82       87.47     34.08 o 
  -1 -11   6        0.80        9.72     19.17 o 
   0 -11   6      416.73      441.95     58.96 o 
   1 -11   6       55.92       33.23     28.71 o 
   2 -11   6       70.10      107.33     25.26 o 
  -5 -10   6       70.16       35.75     31.71 o 
  -4 -10   6       44.66       62.79     30.60 o 
  -3 -10   6      112.38      130.61     34.64 o 
  -2 -10   6       40.20       30.50     18.33 o 
  -1 -10   6      183.80      217.96     25.16 o 
   0 -10   6       96.33       79.23     25.75 o 
   1 -10   6      150.63      136.99     23.94 o 
   2 -10   6        9.45      -12.50     15.22 o 
   3 -10   6      573.43      693.78    103.53 o 
   4 -10   6      103.47       60.28     28.30 o 
  -6  -9   6      223.28      236.19     44.46 o 
  -5  -9   6        1.24      -27.88     26.41 o 
  -4  -9   6      116.29       87.26     28.02 o 
  -3  -9   6       64.01       25.72     23.35 o 
  -2  -9   6      386.58      395.62     30.80 o 
  -1  -9   6        2.18      -26.76     13.38 o 
   0  -9   6        9.72      -12.92     15.61 o 
   1  -9   6        2.31       -1.22     14.29 o 
   2  -9   6       19.97       10.40     15.20 o 
   3  -9   6      108.28      117.81     21.85 o 
   4  -9   6        5.49        1.67     21.78 o 
   5  -9   6       72.63       64.02     20.58 o 
  -7  -8   6        1.06      -23.71     21.31 o 
  -6  -8   6        3.38       -6.22     18.75 o 
  -5  -8   6       28.53       15.74     18.43 o 
  -4  -8   6      143.15      225.88     37.77 o 
  -3  -8   6      476.06      633.41     64.05 o 
  -2  -8   6       80.76       49.91     14.67 o 
  -1  -8   6      363.07      391.82     41.22 o 
   0  -8   6      154.40      180.89     39.48 o 
   1  -8   6       19.18       22.16     12.27 o 
   2  -8   6      739.51      844.66     50.07 o 
   3  -8   6      957.27     1063.06     56.82 o 
   4  -8   6        0.90       10.34     15.96 o 
   5  -8   6      392.58      423.02     34.17 o 
   6  -8   6      489.30      465.84     37.32 o 
  -8  -7   6      112.94       75.31     23.91 o 
  -7  -7   6      215.18      244.20     46.42 o 
  -6  -7   6       37.51       44.34     18.98 o 
  -5  -7   6      159.54      152.89     21.74 o 
  -4  -7   6       10.18        2.66     14.04 o 
  -3  -7   6       75.55       78.55     16.05 o 
  -2  -7   6       45.95       26.03     11.84 o 
  -1  -7   6       22.25       21.64     11.45 o 
   0  -7   6       41.74       13.84     11.44 o 
   1  -7   6       89.97       98.15     15.52 o 
   2  -7   6      210.47      192.08     19.75 o 
   3  -7   6        5.22        0.75     12.36 o 
   4  -7   6       98.51       80.61     22.27 o 
   5  -7   6       52.32       51.29     15.97 o 
   6  -7   6      294.01      279.78     27.30 o 
   7  -7   6      117.84      115.51     22.74 o 
  -8  -6   6        2.43       -8.81     20.79 o 
  -7  -6   6      211.63      225.40     47.84 o 
  -6  -6   6        2.85       -1.53     15.77 o 
  -5  -6   6      137.66       95.84     17.55 o 
  -4  -6   6      464.15      484.17     32.57 o 
  -3  -6   6       45.13       32.64      9.35 o 
  -2  -6   6       60.76       47.02      9.25 o 
  -1  -6   6       41.04       20.30      8.41 o 
   0  -6   6     2092.53     2376.43    109.77 o 
   1  -6   6      223.37      222.02     82.59 o 
   2  -6   6      487.00      475.06     31.19 o 
   3  -6   6      211.30      168.44     22.48 o 
   4  -6   6     1991.06     1977.10     91.86 o 
   5  -6   6       36.83       18.63     20.70 o 
   6  -6   6      138.93       95.75     17.59 o 
   7  -6   6       74.08       61.18     28.37 o 
   8  -6   6       21.83       22.74     19.67 o 
  -9  -5   6       99.21       94.30     24.73 o 
  -8  -5   6       57.48       32.74     20.43 o 
  -7  -5   6      116.59       93.19     24.46 o 
  -6  -5   6       14.11       19.40     13.96 o 
  -5  -5   6      194.80      121.81     18.76 o 
  -4  -5   6       15.87       17.18      8.85 o 
  -3  -5   6       11.82        0.59      7.61 o 
  -2  -5   6      107.19       86.56     18.54 o 
  -1  -5   6      220.52      200.92     20.81 o 
   0  -5   6       53.34       55.00     12.26 o 
   1  -5   6      323.84      265.73     21.48 o 
   2  -5   6       42.63       51.49     11.88 o 
   3  -5   6        6.18        7.18     11.08 o 
   4  -5   6       98.10       85.05     33.91 o 
   5  -5   6      815.47      675.86     55.93 o 
   6  -5   6      636.25      625.44     39.43 o 
   7  -5   6      230.01      195.20     23.34 o 
   8  -5   6       26.14       31.48     18.33 o 
  -9  -4   6      144.41      144.58     25.06 o 
  -8  -4   6        3.13      -16.93     17.20 o 
  -7  -4   6        5.76      -11.36     15.07 o 
  -6  -4   6      251.20      235.42     38.82 o 
  -5  -4   6       15.82        8.99     14.32 o 
  -4  -4   6      575.57      578.66     26.93 o 
  -3  -4   6      178.22      140.81     18.29 o 
  -2  -4   6     1266.61     1316.43     54.93 o 
  -1  -4   6      397.14      334.78     17.02 o 
   0  -4   6      942.10      903.24     44.62 o 
   1  -4   6      118.42       79.38     24.64 o 
   2  -4   6     4540.82     4810.84    201.71 o 
   3  -4   6      549.62      568.02     69.55 o 
   4  -4   6      239.73      195.09     22.65 o 
   5  -4   6     1431.32     1367.40     66.16 o 
   6  -4   6       45.50       26.81     13.17 o 
   7  -4   6       93.55       52.71     16.02 o 
   8  -4   6        7.01       17.48     17.04 o 
   9  -4   6       72.77       65.37     31.22 o 
  -9  -3   6       20.18       -1.94     17.55 o 
  -8  -3   6      103.72      136.97     21.87 o 
  -7  -3   6       47.14       35.50     14.54 o 
  -6  -3   6       24.57        9.19     12.07 o 
  -5  -3   6      144.64      128.47     17.20 o 
  -4  -3   6      341.93      312.79     18.05 o 
  -3  -3   6       31.79       25.37      7.19 o 
  -2  -3   6      125.15      121.13     10.05 o 
  -1  -3   6     2124.71     2125.91     74.60 o 
   0  -3   6      159.15      133.77      8.55 o 
   1  -3   6        8.70       16.82     13.10 o 
   2  -3   6       18.21       11.01      8.13 o 
   3  -3   6     3591.23     3798.46    160.97 o 
   4  -3   6        0.05        0.63      9.04 o 
   5  -3   6      809.06      778.40     42.15 o 
   6  -3   6      277.98      230.85     27.15 o 
   7  -3   6      972.48      989.84     52.46 o 
   8  -3   6      157.32      153.45     27.15 o 
   9  -3   6      106.95       77.22     31.15 o 
  -9  -2   6       74.48       29.22     18.74 o 
  -8  -2   6       65.91       54.65     17.07 o 
  -7  -2   6       31.97        5.05     16.83 o 
  -6  -2   6       11.40        1.30     11.09 o 
  -5  -2   6       73.12       69.08      9.87 o 
  -4  -2   6       68.76       49.27     11.56 o 
  -3  -2   6       24.83        8.15      6.34 o 
  -2  -2   6      641.31      651.22     26.42 o 
  -1  -2   6      765.69      669.32     28.76 o 
   0  -2   6      308.05      259.82     17.86 o 
   1  -2   6     4121.30     4329.55    180.24 o 
   2  -2   6      164.81      118.85     12.58 o 
   3  -2   6      401.22      332.08     16.31 o 
   4  -2   6      707.69      819.90     33.03 o 
   5  -2   6      320.49      289.11     17.23 o 
   6  -2   6      226.02      204.50     19.50 o 
   7  -2   6      395.26      353.79     33.84 o 
   8  -2   6       38.14       30.73     23.70 o 
   9  -2   6        2.04      -50.39     25.44 o 
 -10  -1   6       63.40       73.72     24.10 o 
  -9  -1   6       34.15       10.00     30.70 o 
  -8  -1   6       32.06       17.84     16.48 o 
  -7  -1   6      256.18      195.77     21.11 o 
  -6  -1   6      239.42      206.45     20.11 o 
  -5  -1   6      197.58      159.15     12.61 o 
  -4  -1   6       14.00       13.03      6.65 o 
  -3  -1   6     1530.87     1420.74     51.85 o 
  -2  -1   6     1241.65     1481.80     53.29 o 
  -1  -1   6      836.80      769.53     29.64 o 
   0  -1   6      278.10      223.71     17.39 o 
   1  -1   6     1884.75     1858.32     80.82 o 
   2  -1   6      218.04      192.25     10.35 o 
   3  -1   6      494.99      477.53     26.58 o 
   4  -1   6     1451.60     1524.52     66.29 o 
   5  -1   6     1345.45     1426.60     53.87 o 
   6  -1   6        3.02        0.78     10.63 o 
   7  -1   6       19.25        7.56      9.96 o 
   8  -1   6      530.39      635.05     61.82 o 
   9  -1   6       31.99       62.79     31.50 o 
 -10   0   6       55.22      -11.64     31.71 o 
  -9   0   6       51.33       60.60     20.16 o 
  -8   0   6       14.07       -1.55     14.93 o 
  -7   0   6       39.74       28.76     13.30 o 
  -6   0   6       11.20        4.43      7.90 o 
  -5   0   6       25.40       21.55      7.91 o 
  -4   0   6      421.03      370.94     22.87 o 
  -2   0   6     1173.54     1038.48     38.58 o 
  -1   0   6     6002.27     6330.54    210.84 o 
   0   0   6       10.87       13.79      3.96 o 
   1   0   6      245.77      199.47     10.43 o 
   2   0   6     9902.20    10860.13    386.93 o 
   4   0   6     1742.69     1913.61     68.62 o 
   5   0   6      140.12      123.48     11.85 o 
   6   0   6      944.13      945.01     39.04 o 
   7   0   6       36.80       32.50     13.33 o 
   8   0   6      485.73      580.88    135.83 o 
   9   0   6      575.10      592.18     60.63 o 
  10   0   6       58.87      111.93     35.40 o 
 -10   1   6       35.68       31.22     29.48 o 
  -9   1   6       91.33      109.31     21.85 o 
  -8   1   6       31.97       26.96     15.36 o 
  -7   1   6      309.76      346.63     39.73 o 
  -6   1   6       75.02       65.67     10.36 o 
  -5   1   6      106.37       71.00     10.03 o 
  -4   1   6     2065.84     2055.58     72.98 o 
  -3   1   6       18.28       12.13      5.53 o 
  -2   1   6      170.68      120.91     12.70 o 
  -1   1   6      655.28      629.95     24.56 o 
   0   1   6     5774.82     6412.65    261.23 o 
   1   1   6        3.44        6.12      4.03 o 
   2   1   6     3233.00     3463.14    117.37 o 
   3   1   6      799.50      791.94     31.05 o 
   4   1   6      124.72       99.63      9.65 o 
   5   1   6      196.22      149.87     12.71 o 
   6   1   6      465.95      491.20     24.93 o 
   7   1   6      307.79      276.97     24.72 o 
   8   1   6       13.42       17.00     14.82 o 
   9   1   6       34.33        8.71     17.96 o 
  10   1   6       53.40       64.33     35.47 o 
 -10   2   6       12.76      -28.50     28.71 o 
  -9   2   6        5.36       15.54     25.44 o 
  -8   2   6       41.40       27.60     23.14 o 
  -7   2   6        9.39        7.48     10.82 o 
  -6   2   6       35.43       12.27      8.65 o 
  -5   2   6       12.49        6.44      7.13 o 
  -4   2   6      255.55      234.59     14.05 o 
  -3   2   6      815.29      744.64     42.72 o 
  -2   2   6      472.36      418.34     18.30 o 
  -1   2   6       11.65        1.50      4.03 o 
   0   2   6    11877.73    12725.52    420.33 o 
   1   2   6      295.62      346.31     20.45 o 
   2   2   6     2172.21     2220.96     77.17 o 
   3   2   6        1.98       -9.36      6.73 o 
   4   2   6     2377.32     2341.04     82.48 o 
   5   2   6      156.72      130.24     11.81 o 
   6   2   6      413.06      399.81     21.97 o 
   7   2   6     2593.61     2837.75    127.12 o 
   8   2   6        8.19      -14.94     15.10 o 
   9   2   6      120.99      145.41     23.56 o 
  10   2   6       10.43       11.68     21.95 o 
  -9   3   6      134.18       80.43     28.37 o 
  -8   3   6       65.74       67.81     24.81 o 
  -7   3   6        0.70       24.07     12.53 o 
  -6   3   6      744.86      814.52     34.83 o 
  -5   3   6        3.05       -6.72      8.85 o 
  -4   3   6      997.74     1003.63     38.69 o 
  -3   3   6        0.23       -0.79      5.10 o 
  -2   3   6     2688.24     2716.11     93.13 o 
  -1   3   6      613.86      574.36     30.10 o 
   0   3   6     1599.77     1650.32     58.62 o 
   1   3   6     4029.42     4371.77    147.31 o 
   2   3   6     3390.90     3568.91    121.61 o 
   3   3   6      296.09      253.73     14.73 o 
   4   3   6        9.25       -0.05      6.20 o 
   5   3   6     1863.36     1966.49     71.27 o 
   6   3   6        6.84       12.68     14.29 o 
   7   3   6      372.54      479.09     33.63 o 
   8   3   6       27.40       26.44     15.92 o 
   9   3   6      138.90      153.57     28.82 o 
  10   3   6       37.06       22.43     24.01 o 
  -9   4   6        0.16        6.34     23.49 o 
  -8   4   6       13.47       -5.78     20.21 o 
  -7   4   6      462.61      425.48     30.38 o 
  -6   4   6       38.35       27.72     23.52 o 
  -5   4   6      300.51      286.12     17.19 o 
  -4   4   6      404.19      376.31     18.88 o 
  -3   4   6      522.41      462.33     26.23 o 
  -2   4   6      707.98      613.60     32.05 o 
  -1   4   6     4192.88     4344.29    146.45 o 
   0   4   6      690.45      643.89     26.05 o 
   1   4   6      785.92      785.97     30.57 o 
   2   4   6     4005.71     4510.43    152.65 o 
   3   4   6     2407.28     2469.93     96.08 o 
   4   4   6       10.59        8.27      7.13 o 
   5   4   6     3096.94     3155.93    110.51 o 
   6   4   6      289.06      306.68     25.64 o 
   7   4   6      665.83      693.84     43.76 o 
   8   4   6        0.89       15.69     16.08 o 
   9   4   6      594.49      588.39     43.51 o 
  -9   5   6       14.67      -38.89     22.58 o 
  -8   5   6      113.06      132.29     21.76 o 
  -7   5   6       47.30       47.93     19.34 o 
  -6   5   6        1.47       10.91     12.12 o 
  -5   5   6       19.72       20.55     10.74 o 
  -4   5   6      452.45      441.23     41.43 o 
  -3   5   6      275.07      228.64     18.79 o 
  -2   5   6      584.51      531.07     30.16 o 
  -1   5   6     3492.29     3911.61    239.78 o 
   0   5   6      388.97      415.08     18.58 o 
   1   5   6      235.58      170.36     21.05 o 
   2   5   6      969.68      930.49     36.12 o 
   3   5   6     2152.81     2340.77     82.56 o 
   4   5   6        1.49       -6.00      6.74 o 
   5   5   6       10.05        5.17     15.92 o 
   6   5   6      490.93      504.38     34.63 o 
   7   5   6       42.73       47.12     15.52 o 
   8   5   6      241.89      224.28     47.36 o 
   9   5   6      190.74      226.07     40.11 o 
  -9   6   6      322.18      503.46     59.17 o 
  -8   6   6        9.89        1.16     16.48 o 
  -7   6   6      201.89      176.27     22.54 o 
  -5   6   6      492.63      459.07     30.85 o 
  -4   6   6       37.92       40.16     11.90 o 
  -3   6   6     4198.94     4759.98    201.73 o 
  -2   6   6       14.13        2.22     11.64 o 
  -1   6   6      582.37      553.20     40.77 o 
   0   6   6       15.89        5.73      5.04 o 
   1   6   6     1444.91     1447.08     53.00 o 
   2   6   6        1.51       -5.66      6.42 o 
   3   6   6     2439.52     2460.01     86.92 o 
   4   6   6      239.80      208.83     16.40 o 
   5   6   6      854.67      854.10     46.99 o 
   6   6   6       48.87       48.00     14.73 o 
   7   6   6      121.23       78.49     31.85 o 
   8   6   6      171.23      207.52     27.13 o 
   9   6   6       30.30       10.97     21.92 o 
  -8   7   6       10.92       15.40     18.70 o 
  -7   7   6      107.64      132.41     23.56 o 
  -6   7   6        3.06       -0.73     13.31 o 
  -5   7   6      461.06      445.78     35.79 o 
  -4   7   6       85.19       84.97     15.05 o 
  -3   7   6      710.22      693.61     43.45 o 
  -2   7   6     1401.98     1486.94     70.10 o 
  -1   7   6      338.90      302.38     22.94 o 
   0   7   6     1718.04     1683.58     60.98 o 
   1   7   6      593.34      578.79     30.13 o 
   2   7   6     1929.76     2028.81     73.28 o 
   3   7   6      317.79      265.40     17.12 o 
   4   7   6     1072.35     1163.12     46.15 o 
   5   7   6       35.90       19.79     13.21 o 
   6   7   6      443.84      529.67     37.32 o 
   7   7   6       74.95       54.70     19.19 o 
   8   7   6      174.05      166.71     30.60 o 
   9   7   6       50.90       65.38     25.52 o 
  -8   8   6       94.54       85.08     22.66 o 
  -7   8   6      406.72      544.24     83.46 o 
  -6   8   6      119.87      100.12     19.69 o 
  -5   8   6      658.07      671.42     43.31 o 
  -4   8   6      810.89      786.41     45.51 o 
  -3   8   6        4.31        8.97     10.86 o 
  -2   8   6      166.70      122.82     16.14 o 
  -1   8   6      895.11      910.46     47.39 o 
   0   8   6      438.37      398.79     32.13 o 
   1   8   6       82.81       60.12     13.17 o 
   2   8   6     1499.01     1656.07     61.90 o 
   3   8   6      128.15      115.49     12.46 o 
   4   8   6       26.02       29.63     13.15 o 
   5   8   6       26.86       16.35     17.35 o 
   6   8   6      118.68      149.21     59.10 o 
   7   8   6        1.91       21.34     17.03 o 
   8   8   6       14.78       -5.74     19.39 o 
  -7   9   6       21.50       12.54     19.91 o 
  -6   9   6       20.79       43.09     19.02 o 
  -5   9   6      374.78      428.61     34.12 o 
  -4   9   6     1070.23     1096.09     58.45 o 
  -3   9   6        7.33        2.75     16.76 o 
  -2   9   6     1084.81     1229.12     61.85 o 
  -1   9   6        5.96       -8.19     11.68 o 
   0   9   6     1466.25     1549.48     73.99 o 
   1   9   6      198.59      171.13     18.29 o 
   2   9   6      580.45      580.99     28.15 o 
   3   9   6      778.52      862.95     37.18 o 
   4   9   6      548.57      572.51     45.79 o 
   5   9   6      392.58      370.70     30.23 o 
   6   9   6       99.33      118.07     21.75 o 
   7   9   6       32.35       56.06     20.94 o 
   8   9   6       46.50       51.89     24.14 o 
  -7  10   6        8.06      -16.62     27.63 o 
  -6  10   6      296.37      358.88     56.66 o 
  -5  10   6       17.43       20.24     32.34 o 
  -4  10   6      521.88      671.58     44.64 o 
  -3  10   6       47.78       18.99     13.96 o 
  -2  10   6      823.90      823.46     47.82 o 
  -1  10   6       72.76       79.61     37.77 o 
   0  10   6      264.28      284.70     25.03 o 
   1  10   6       56.84       40.58     14.18 o 
   2  10   6      152.32      118.19     17.55 o 
   3  10   6      336.38      351.98     31.05 o 
   4  10   6      205.58      182.60     22.20 o 
   5  10   6      161.72      195.01     42.34 o 
   6  10   6        8.82       22.28     18.13 o 
   7  10   6      111.63      123.07     26.90 o 
  -6  11   6       94.64      108.10     35.75 o 
  -5  11   6      352.12      350.23     32.97 o 
  -4  11   6      293.47      358.58     32.93 o 
  -3  11   6       26.53       19.66     18.50 o 
  -2  11   6      814.93      927.02     54.40 o 
  -1  11   6      355.36      361.26     30.32 o 
   0  11   6        4.19       11.61     13.02 o 
   1  11   6      639.52      753.07     81.44 o 
   2  11   6      257.27      268.08     32.37 o 
   3  11   6      906.98     1086.31     86.35 o 
   4  11   6       25.93       -5.99     25.86 o 
   5  11   6      438.11      464.03     38.28 o 
   6  11   6      297.58      248.44     30.25 o 
  -5  12   6      202.34      210.77     28.13 o 
  -4  12   6       42.78       16.63     18.90 o 
  -3  12   6       14.47       27.98     49.20 o 
  -2  12   6      210.64      168.43     24.01 o 
  -1  12   6      395.68      400.88     33.76 o 
   0  12   6        8.17        6.22     20.21 o 
   1  12   6       59.52       56.68     35.79 o 
   2  12   6       11.66       18.29     17.51 o 
   3  12   6       11.53       30.73     28.37 o 
   4  12   6        3.95       -8.50     25.51 o 
   5  12   6      346.36      284.49     48.65 o 
  -3  13   6      268.86      278.90     43.31 o 
  -2  13   6        0.80        0.63     17.50 o 
  -1  13   6      231.14      223.43     28.10 o 
   0  13   6       23.32        8.26     45.37 o 
   1  13   6      376.73      400.20     34.69 o 
   2  13   6       23.61       11.78     26.27 o 
   3  13   6       27.64       58.89     28.09 o 
   4  13   6      127.82      146.63     41.19 o 
  -1  14   6        3.63       35.53     34.22 o 
   0  14   6       16.40        0.74     20.84 o 
   1  14   6       31.43       46.16     23.34 o 
  -1 -11   7       92.45      106.73     23.28 o 
   0 -11   7      103.35       91.83     24.16 o 
   1 -11   7      265.59      277.42     32.41 o 
  -3 -10   7       21.46       36.45     33.66 o 
  -2 -10   7      111.54      153.46     37.63 o 
  -1 -10   7       23.79        2.69     17.18 o 
   0 -10   7      125.27       65.39     19.17 o 
   1 -10   7      235.38      300.94     37.95 o 
   2 -10   7       15.26       29.32     27.60 o 
   3 -10   7       73.84       98.62     23.70 o 
  -5  -9   7       94.10      141.34     35.89 o 
  -4  -9   7       63.69      104.89     34.43 o 
  -3  -9   7      100.92      122.38     30.87 o 
  -2  -9   7      675.09      730.96     46.23 o 
  -1  -9   7       52.10       34.78     15.89 o 
   0  -9   7       69.74       80.85     19.50 o 
   1  -9   7       66.23       54.40     17.64 o 
   2  -9   7      203.77      213.68     45.89 o 
   3  -9   7       21.16       15.19     18.73 o 
   4  -9   7      382.62      410.13     43.04 o 
   5  -9   7       48.03       33.47     21.50 o 
  -6  -8   7       34.55       31.99     29.97 o 
  -5  -8   7      160.62      139.11     34.43 o 
  -4  -8   7       74.12       92.55     30.04 o 
  -3  -8   7       24.75       28.43     22.72 o 
  -2  -8   7      379.38      424.97     43.87 o 
  -1  -8   7        2.20        0.45     14.29 o 
   0  -8   7      251.88      213.29     23.01 o 
   1  -8   7      434.13      411.18     32.30 o 
   2  -8   7      628.40      699.63     44.17 o 
   4  -8   7      210.82      230.96     57.18 o 
   5  -8   7        2.32      -12.34     17.42 o 
   6  -8   7       26.95       -8.61     23.97 o 
  -7  -7   7       57.08       44.50     23.45 o 
  -6  -7   7      128.71      109.27     23.86 o 
  -5  -7   7        1.27       -9.42     19.24 o 
  -4  -7   7      431.06      541.80     55.75 o 
  -3  -7   7       12.62        9.30     13.29 o 
  -2  -7   7      144.15      171.37     19.47 o 
  -1  -7   7       41.09       28.61     13.69 o 
   0  -7   7       34.16       30.09     12.82 o 
   1  -7   7       62.09       56.72     19.06 o 
   2  -7   7      149.85      138.70     18.77 o 
   3  -7   7      447.54      418.29     32.08 o 
   4  -7   7      567.43      593.66     40.19 o 
   5  -7   7        5.98       15.76     23.66 o 
   6  -7   7        0.56       -1.23     31.99 o 
   7  -7   7      129.81       67.49     22.34 o 
  -8  -6   7       28.71       -4.51     20.88 o 
  -7  -6   7       71.35       53.43     23.28 o 
  -6  -6   7      167.53      195.60     24.77 o 
  -5  -6   7      466.19      509.67     50.67 o 
  -4  -6   7       98.65       81.43     25.68 o 
  -3  -6   7      534.09      582.89     34.13 o 
  -2  -6   7      470.91      417.28     29.59 o 
  -1  -6   7      278.88      311.24     25.02 o 
   0  -6   7      568.60      566.51     80.70 o 
   1  -6   7     1390.08     1434.77     69.46 o 
   2  -6   7      147.22      139.35     18.55 o 
   3  -6   7      890.34      909.89     71.05 o 
   4  -6   7      222.36      186.04     28.33 o 
   5  -6   7      170.28      121.88     22.75 o 
   6  -6   7       41.13       10.19     15.87 o 
   7  -6   7       35.55       66.96     20.39 o 
  -8  -5   7       45.67       24.64     20.33 o 
  -7  -5   7        0.73       15.94     16.95 o 
  -6  -5   7      172.89      123.68     20.43 o 
  -5  -5   7      414.77      425.62     44.05 o 
  -4  -5   7       23.38        1.04     18.59 o 
  -3  -5   7       16.79        6.48      8.21 o 
  -2  -5   7       79.23       64.23      9.64 o 
  -1  -5   7      102.96      101.03     29.34 o 
   0  -5   7       36.26       34.54     19.90 o 
   1  -5   7     1922.33     2028.85     92.20 o 
   2  -5   7       49.60       39.10     12.20 o 
   3  -5   7      251.18      242.54     34.60 o 
   4  -5   7      188.97      136.10     18.64 o 
   5  -5   7      315.16      268.94     25.24 o 
   6  -5   7      250.13      249.33     40.04 o 
   7  -5   7       42.70       44.95     17.62 o 
   8  -5   7       98.18      100.52     22.87 o 
  -9  -4   7       85.55       51.55     23.35 o 
  -8  -4   7       23.80       -0.17     17.77 o 
  -7  -4   7      269.56      216.88     25.38 o 
  -6  -4   7       39.84        6.83     14.46 o 
  -5  -4   7      472.11      477.19     44.05 o 
  -4  -4   7       92.17       66.45     13.02 o 
  -3  -4   7      938.19     1056.79     90.46 o 
  -2  -4   7      163.06      134.45     29.13 o 
  -1  -4   7     2093.68     2352.24     83.31 o 
   0  -4   7       73.33       48.97     11.28 o 
   1  -4   7      453.24      473.31     29.96 o 
   2  -4   7        8.69       -2.97     14.84 o 
   3  -4   7      249.96      219.64     45.37 o 
   4  -4   7       13.98       13.58     11.32 o 
   5  -4   7      233.97      177.47     19.72 o 
   6  -4   7        6.23      -23.12     21.78 o 
   7  -4   7       29.57       25.02     15.99 o 
   8  -4   7       11.22       34.26     18.26 o 
  -9  -3   7        9.71       -1.76     18.87 o 
  -8  -3   7       26.21       34.17     17.49 o 
  -7  -3   7      328.83      353.39     29.16 o 
  -6  -3   7        2.07       -6.88     12.13 o 
  -5  -3   7       47.53       27.31     11.91 o 
  -4  -3   7      219.14      227.41     20.06 o 
  -3  -3   7      684.95      693.09     29.66 o 
  -2  -3   7       33.83       16.70      7.12 o 
  -1  -3   7       80.21       45.02      8.59 o 
   0  -3   7      610.31      612.25     55.65 o 
   1  -3   7      215.83      155.86     15.71 o 
   2  -3   7      510.24      415.40     26.93 o 
   3  -3   7      231.35      227.84     20.30 o 
   4  -3   7     1547.34     1640.31     99.63 o 
   5  -3   7      120.95       86.97     15.00 o 
   6  -3   7      273.48      245.31     23.08 o 
   7  -3   7      228.42      173.11     41.64 o 
   8  -3   7      276.21      246.83     26.73 o 
   9  -3   7        1.70       72.41     33.10 o 
  -9  -2   7      171.91      203.09     37.08 o 
  -8  -2   7       26.76       10.95     14.95 o 
  -7  -2   7      119.44      110.79     27.22 o 
  -6  -2   7      464.82      478.49     32.74 o 
  -5  -2   7      690.24      712.39     31.47 o 
  -4  -2   7     1414.59     1483.14     55.72 o 
  -3  -2   7     1414.69     1468.70     54.52 o 
  -2  -2   7     1517.64     1499.13    108.19 o 
  -1  -2   7      683.22      780.12     30.47 o 
   0  -2   7     1697.29     1701.66     76.01 o 
   1  -2   7      178.81      181.09     49.94 o 
   2  -2   7      825.04      760.86     39.32 o 
   3  -2   7       74.70       74.54     13.21 o 
   4  -2   7       66.04       54.30     11.78 o 
   5  -2   7      806.96      863.95    103.29 o 
   6  -2   7       21.86       31.14     13.43 o 
   7  -2   7        9.36       16.93     13.98 o 
   8  -2   7       48.46       44.67     27.11 o 
  -9  -1   7      117.50       97.53     22.33 o 
  -8  -1   7       34.30        9.33     23.77 o 
  -7  -1   7      129.21       93.24     16.65 o 
  -6  -1   7      231.72      178.56     19.08 o 
  -5  -1   7        3.54       15.75     10.82 o 
  -4  -1   7       32.14       38.40      9.10 o 
  -3  -1   7      142.44      136.23     14.11 o 
  -2  -1   7     2901.93     3019.97    104.10 o 
  -1  -1   7       14.98        7.53      4.83 o 
   0  -1   7     1054.35     1026.57     37.82 o 
   1  -1   7     2767.28     2832.44    120.64 o 
   2  -1   7     1305.53     1278.80    142.91 o 
   3  -1   7     2158.63     2153.22     75.91 o 
   4  -1   7      338.38      314.42     17.21 o 
   5  -1   7       64.40       54.21     12.83 o 
   6  -1   7      691.61      720.70     44.71 o 
   7  -1   7      337.46      352.10     28.06 o 
   8  -1   7       10.32       43.63     25.79 o 
   9  -1   7       37.39       32.41     30.60 o 
  -9   0   7        3.65      -29.97     17.03 o 
  -8   0   7      260.58      273.65     38.89 o 
  -7   0   7      277.07      222.81     22.35 o 
  -6   0   7      296.53      315.27     19.04 o 
  -5   0   7       42.21       38.43      9.06 o 
  -4   0   7     1927.51     1904.96     68.70 o 
  -3   0   7       77.85       66.02      8.42 o 
  -2   0   7     3079.49     3384.54    115.80 o 
   0   0   7     1816.56     2058.61     71.73 o 
   1   0   7      765.79      767.60     29.37 o 
   2   0   7      201.61      195.54     13.00 o 
   3   0   7     2408.62     2534.29     88.34 o 
   4   0   7       76.98       65.36      9.17 o 
   5   0   7      596.29      559.56     26.41 o 
   6   0   7        3.97       -0.21      8.93 o 
   7   0   7      252.04      290.32     57.71 o 
   8   0   7      416.78      377.88     47.25 o 
   9   0   7      255.71      151.23     40.42 o 
  -9   1   7      152.32      159.88     34.57 o 
  -8   1   7       69.47       82.95     22.86 o 
  -7   1   7       23.80       -9.67     15.26 o 
  -6   1   7      328.26      298.23     30.95 o 
  -5   1   7      215.81      234.45     15.81 o 
  -4   1   7      154.70      131.42     19.27 o 
  -3   1   7     1362.66     1288.28     47.79 o 
  -2   1   7      643.61      631.28     25.81 o 
  -1   1   7     4174.67     4771.92    160.85 o 
   0   1   7     3561.00     3735.63    155.67 o 
   1   1   7     2289.42     2326.63     92.92 o 
   2   1   7       88.08       83.59      7.94 o 
   3   1   7     1394.34     1279.15     47.46 o 
   4   1   7      463.92      515.76     35.62 o 
   5   1   7     2565.70     2732.49     96.71 o 
   6   1   7       36.91       34.99      9.85 o 
   7   1   7       73.59       49.27     16.24 o 
   8   1   7      245.63      243.31     25.82 o 
  -9   2   7       15.60       26.34     27.53 o 
  -8   2   7       81.06       50.60     23.97 o 
  -7   2   7      167.06      155.25     19.74 o 
  -6   2   7      677.96      666.50     57.07 o 
  -5   2   7       32.70       27.12      8.87 o 
  -4   2   7        1.88       -1.42      6.27 o 
  -3   2   7     1905.05     1822.99     65.13 o 
  -2   2   7     1603.84     1634.30     58.46 o 
  -1   2   7       13.16       10.22      5.10 o 
   0   2   7       47.41       34.38      5.81 o 
   1   2   7     5411.72     5874.00    196.83 o 
   2   2   7     3183.76     3329.86    113.83 o 
   3   2   7      198.12      176.63     13.02 o 
   4   2   7      753.23      805.07     54.30 o 
   5   2   7     1025.96     1105.90     54.26 o 
   6   2   7      900.75      987.90     40.84 o 
   7   2   7      153.85      120.68     18.95 o 
   8   2   7      281.50      332.60     29.81 o 
   9   2   7       78.69       95.46     21.68 o 
  -9   3   7      106.14       91.30     32.90 o 
  -8   3   7       32.09       14.50     20.77 o 
  -7   3   7       75.68       75.69     15.78 o 
  -6   3   7       87.04       64.99     10.72 o 
  -5   3   7      754.51      740.43     31.36 o 
  -4   3   7      111.62       76.61      9.27 o 
  -3   3   7     1554.51     1566.23     60.32 o 
  -2   3   7      897.71      875.66     42.32 o 
  -1   3   7     1141.99     1194.25     43.92 o 
   0   3   7     1340.88     1274.14     46.41 o 
   1   3   7      284.45      230.73     13.12 o 
   2   3   7      303.72      385.40     18.69 o 
   3   3   7      804.45      748.82     30.61 o 
   4   3   7      118.09       91.41     10.28 o 
   5   3   7       11.19       -9.16      7.89 o 
   6   3   7      961.21      896.44     47.92 o 
   7   3   7      414.49      433.66     48.75 o 
   8   3   7       13.21       -5.58     29.45 o 
   9   3   7       17.53       26.93     20.50 o 
  -9   4   7       91.04      126.42     33.45 o 
  -8   4   7        1.80       -9.76     21.74 o 
  -7   4   7       58.81       57.25     15.22 o 
  -6   4   7       20.85       17.36     11.78 o 
  -5   4   7     1510.28     1582.07     74.47 o 
  -4   4   7      152.16      118.62     10.78 o 
  -3   4   7      111.00      108.89      9.10 o 
  -2   4   7      805.35      745.13     55.12 o 
  -1   4   7      411.43      357.83     16.75 o 
   0   4   7     2451.49     2709.04     93.35 o 
   1   4   7      249.81      171.02     18.79 o 
   2   4   7      148.36      126.99     10.89 o 
   3   4   7     1337.47     1428.39     53.12 o 
   4   4   7     1154.18     1091.87     42.92 o 
   5   4   7     2562.16     2826.36    100.23 o 
   6   4   7      157.92      151.28     30.63 o 
   7   4   7       67.12       52.73     16.21 o 
   8   4   7      847.96      893.54     65.16 o 
   9   4   7       17.89       25.55     20.71 o 
  -9   5   7      110.58      152.28     37.84 o 
  -8   5   7      185.75      218.28     37.29 o 
  -7   5   7      270.33      307.89     39.79 o 
  -6   5   7      120.43      133.31     18.27 o 
  -5   5   7      279.79      276.94     23.73 o 
  -4   5   7     2145.80     2324.62    104.30 o 
  -3   5   7      445.32      382.80     26.04 o 
  -2   5   7     1198.69     1171.23     79.14 o 
  -1   5   7      788.97      775.22     30.16 o 
   0   5   7     1721.51     1586.91     57.10 o 
   1   5   7       67.24       35.72      6.81 o 
   2   5   7      644.88      536.70     24.02 o 
   3   5   7       17.74        6.25      9.58 o 
   4   5   7      687.82      685.96     61.40 o 
   5   5   7      290.35      230.11     16.28 o 
   6   5   7       30.63       16.22     18.19 o 
   7   5   7        1.00        4.00     13.95 o 
   8   5   7      475.37      446.67     36.21 o 
   9   5   7       92.19       94.94     44.05 o 
  -9   6   7       67.06       90.67     33.38 o 
  -8   6   7      137.55      131.59     31.75 o 
  -7   6   7       46.26       42.20     16.24 o 
  -6   6   7      403.74      392.29     30.06 o 
  -5   6   7        3.36       -3.29     12.13 o 
  -4   6   7       92.48      109.13     15.39 o 
  -3   6   7       55.87       43.81     16.76 o 
  -2   6   7     3035.88     3291.92    142.03 o 
  -1   6   7      527.82      535.43     31.19 o 
   0   6   7      847.44      820.45     32.34 o 
   1   6   7      283.73      236.95     24.21 o 
   2   6   7      296.09      274.22     17.01 o 
   3   6   7     2421.41     2434.33     86.64 o 
   5   6   7      297.01      276.82     24.91 o 
   6   6   7      495.57      445.10     33.13 o 
   7   6   7      668.84      847.70     52.05 o 
   8   6   7       24.16       22.13     19.24 o 
   9   6   7       16.93       14.35     21.41 o 
  -8   7   7       35.74       71.80     20.65 o 
  -7   7   7      104.05       79.40     19.04 o 
  -6   7   7     1218.06     1341.95    178.83 o 
  -5   7   7        0.35       -2.31     11.47 o 
  -4   7   7      389.34      378.13     28.38 o 
  -3   7   7      860.33      946.51     89.07 o 
  -2   7   7      769.45      719.28     41.08 o 
  -1   7   7      258.76      192.60     18.49 o 
   0   7   7      207.62      159.26     17.04 o 
   1   7   7     1695.45     1774.20     64.62 o 
   2   7   7      175.20      191.65     14.69 o 
   3   7   7      658.42      639.52     29.12 o 
   4   7   7      222.79      193.99     17.09 o 
   5   7   7       29.30       26.02     13.50 o 
   6   7   7        7.13        1.62     15.53 o 
   7   7   7      158.58      177.84     24.91 o 
   8   7   7       48.33       55.87     21.03 o 
   9   7   7        4.35       66.15     25.58 o 
  -8   8   7      152.04      158.19     34.32 o 
  -7   8   7       23.62       -2.01     26.62 o 
  -6   8   7      412.62      447.67     34.74 o 
  -5   8   7      378.22      368.33     30.11 o 
  -4   8   7     1353.97     1454.72     72.17 o 
  -3   8   7      402.29      427.75     30.67 o 
  -2   8   7        9.29       -5.34     12.13 o 
  -1   8   7       47.96       43.74     16.87 o 
   0   8   7      920.16      980.34     69.10 o 
   1   8   7     3108.35     3723.32    160.41 o 
   2   8   7      284.34      283.85     18.43 o 
   3   8   7      867.15      909.61     38.40 o 
   4   8   7       67.86       53.53     14.26 o 
   5   8   7      765.42      912.28     51.09 o 
   6   8   7       70.42       57.63     33.42 o 
   7   8   7      237.22      303.18     40.94 o 
   8   8   7      137.63      147.97     26.82 o 
  -7   9   7      200.44      200.37     49.45 o 
  -6   9   7      161.84      166.81     23.97 o 
  -5   9   7      370.90      422.59     54.33 o 
  -4   9   7       30.56       32.07     15.54 o 
  -3   9   7      417.71      362.63     42.72 o 
  -2   9   7      113.90       89.36     16.36 o 
  -1   9   7      999.40     1053.00     54.73 o 
   0   9   7       12.08       10.44     10.27 o 
   1   9   7     1974.95     2194.67    100.14 o 
   2   9   7      822.46      812.26     44.71 o 
   3   9   7       27.26       23.43     10.56 o 
   4   9   7      310.02      291.96     26.71 o 
   5   9   7      226.97      209.24     24.57 o 
   6   9   7       66.45       67.61     24.64 o 
   7   9   7        1.29      -35.69     23.21 o 
   8   9   7       19.41       32.10     24.81 o 
  -6  10   7       84.68       90.72     20.62 o 
  -5  10   7       65.87       39.30     18.26 o 
  -4  10   7        7.50        3.33     15.25 o 
  -3  10   7      207.24      222.24     52.83 o 
  -2  10   7       33.43        4.92     12.40 o 
  -1  10   7      238.96      205.76     22.31 o 
   0  10   7      949.89      955.51     51.38 o 
   1  10   7       38.03       24.11     16.83 o 
   2  10   7       23.37        6.62     18.68 o 
   3  10   7     1206.31     1268.90     90.85 o 
   4  10   7      319.94      408.83     32.64 o 
   5  10   7       54.37       39.74     18.21 o 
   6  10   7      174.13      212.46     28.77 o 
   7  10   7        5.17      -11.27     20.83 o 
  -6  11   7      213.59      246.34     41.40 o 
  -5  11   7      179.19      179.32     36.69 o 
  -4  11   7       99.14      109.71     33.07 o 
  -3  11   7      367.22      381.41     55.37 o 
  -2  11   7      153.81      148.35     28.05 o 
  -1  11   7      339.89      369.31     30.33 o 
   0  11   7      815.54      876.43     51.89 o 
   1  11   7      295.51      233.69     24.66 o 
   2  11   7      188.27      163.00     22.22 o 
   3  11   7      593.21      613.44     62.65 o 
   4  11   7      241.15      247.20     42.03 o 
   5  11   7        1.82      -10.31     27.88 o 
   6  11   7        3.20       -9.62     20.80 o 
  -5  12   7       16.39       10.57     20.77 o 
  -4  12   7       40.58       49.34     19.91 o 
  -3  12   7       19.70       15.84     17.46 o 
  -2  12   7      291.96      379.06     33.77 o 
  -1  12   7        0.83        9.08     16.85 o 
   0  12   7       15.47       23.79     17.49 o 
   1  12   7        7.04        5.46     16.09 o 
   2  12   7      290.09      330.72     30.00 o 
   4  12   7      163.49      162.39     38.33 o 
   5  12   7       37.15       20.21     30.94 o 
  -2  13   7      347.98      381.85     35.19 o 
  -1  13   7      329.07      334.64     67.32 o 
   0  13   7      114.82      164.58     34.81 o 
   1  13   7       62.22       32.73     49.94 o 
   2  13   7      175.91      156.53     36.17 o 
   3  13   7      147.27      116.74     31.22 o 
   4  13   7        7.52      -22.23     32.96 o 
   0  14   7       30.52       26.98     21.75 o 
   1  14   7       44.27       45.56     22.73 o 
  -3 -10   8       16.95       30.73     31.36 o 
  -2 -10   8      128.47      139.80     39.03 o 
  -1 -10   8      296.95      259.03     29.11 o 
   0 -10   8       63.01       50.04     20.32 o 
   1 -10   8        1.08      -20.46     23.87 o 
   2 -10   8      109.93       80.61     23.67 o 
  -5  -9   8       56.93      105.10     36.31 o 
  -4  -9   8        3.33      -34.36     25.93 o 
  -3  -9   8      174.99      142.38     37.15 o 
  -2  -9   8      201.28      208.90     25.28 o 
  -1  -9   8      192.53      170.40     23.90 o 
   0  -9   8      254.33      214.98     26.34 o 
   1  -9   8      387.74      350.66     31.18 o 
   2  -9   8      655.43      694.75     47.46 o 
   3  -9   8       12.40       32.06     22.34 o 
   4  -9   8       51.50       40.84     22.16 o 
  -6  -8   8        0.92       45.44     32.27 o 
  -5  -8   8        1.55      -36.59     23.21 o 
  -4  -8   8      179.46      185.24     38.40 o 
  -3  -8   8      104.52       69.07     28.37 o 
  -2  -8   8        1.05       10.85     34.60 o 
  -1  -8   8      247.20      259.39     26.62 o 
   0  -8   8       92.93       78.36     17.75 o 
   1  -8   8      660.62      736.30     88.96 o 
   2  -8   8       27.36       15.36     15.14 o 
   3  -8   8      162.55      172.62     30.56 o 
   4  -8   8        1.36      -15.46     21.50 o 
   5  -8   8      271.93      289.67     30.58 o 
  -7  -7   8      477.58      558.03     64.61 o 
  -6  -7   8       84.10       51.29     32.83 o 
  -4  -7   8       25.29       37.50     22.65 o 
  -3  -7   8      383.85      494.64     34.89 o 
  -2  -7   8       15.83       -0.09     12.73 o 
  -1  -7   8     1565.24     1677.86     80.96 o 
   0  -7   8       73.11       71.52     16.03 o 
   1  -7   8       77.73       62.33     22.27 o 
   2  -7   8      493.83      540.77     72.06 o 
   3  -7   8      296.40      293.12     28.31 o 
   4  -7   8       39.66       38.09     17.14 o 
   5  -7   8      442.44      529.88     45.79 o 
   6  -7   8      115.72      112.07     23.35 o 
  -7  -6   8        4.32        0.59     26.31 o 
  -6  -6   8       60.22       62.29     20.29 o 
  -5  -6   8       67.00       88.09     28.23 o 
  -4  -6   8      515.55      531.69     54.15 o 
  -3  -6   8       72.10       68.60     23.17 o 
  -2  -6   8        0.99        1.48     11.85 o 
  -1  -6   8      175.54      185.39     20.03 o 
   0  -6   8      420.28      411.87     33.10 o 
   1  -6   8       14.22       20.73     13.12 o 
   2  -6   8      223.85      255.85     59.27 o 
   3  -6   8      283.71      250.68     24.59 o 
   4  -6   8      513.92      590.55     39.92 o 
   5  -6   8        2.42        9.37     18.22 o 
   6  -6   8      110.17      106.45     19.92 o 
   7  -6   8       21.52        0.67     19.15 o 
  -7  -5   8        4.10        3.65     18.13 o 
  -6  -5   8      229.02      191.83     25.22 o 
  -5  -5   8      822.34      922.88     51.19 o 
  -4  -5   8      160.31      157.45     15.17 o 
  -3  -5   8      401.04      353.66     26.93 o 
  -2  -5   8        3.01       15.87     11.14 o 
  -1  -5   8       36.12       21.39     11.96 o 
   0  -5   8      723.00      711.34     40.72 o 
   1  -5   8       16.24       21.60     11.32 o 
   2  -5   8      556.63      588.43     36.81 o 
   3  -5   8       75.06       37.43     14.91 o 
   4  -5   8      296.96      293.57     26.13 o 
   5  -5   8       87.22       42.04     15.27 o 
   6  -5   8       28.64       14.02     15.70 o 
   7  -5   8       71.21       50.50     19.47 o 
  -8  -4   8       33.43       26.47     20.70 o 
  -7  -4   8        0.48        6.68     16.09 o 
  -6  -4   8     1067.49     1155.24     61.46 o 
  -5  -4   8        5.39       -1.96     13.63 o 
  -4  -4   8      332.91      340.26     29.39 o 
  -3  -4   8      127.70       94.29     11.75 o 
  -2  -4   8     1010.60     1033.06     41.35 o 
  -1  -4   8       75.80       57.58     12.29 o 
   0  -4   8      997.46      904.73    146.84 o 
   1  -4   8      151.86      100.07     15.13 o 
   2  -4   8     1739.60     1867.39     86.14 o 
   3  -4   8      286.48      277.46     27.46 o 
   4  -4   8      131.57       93.49     15.43 o 
   5  -4   8       37.20       41.65     15.29 o 
   6  -4   8      172.89      150.93     21.27 o 
   7  -4   8       45.48       56.43     18.01 o 
   8  -4   8       28.29       24.07     18.59 o 
  -9  -3   8       13.56        6.47     19.98 o 
  -8  -3   8      116.43       98.33     21.48 o 
  -7  -3   8       12.50       -1.89     14.91 o 
  -6  -3   8      341.04      356.29     28.96 o 
  -5  -3   8        3.53       -9.93     11.66 o 
  -4  -3   8      665.92      678.07     30.78 o 
  -3  -3   8       46.85       42.82     13.58 o 
  -2  -3   8      385.46      410.99     23.20 o 
  -1  -3   8     3407.02     3431.62    117.94 o 
   0  -3   8      117.37       81.97     12.93 o 
   1  -3   8      561.09      542.37     48.30 o 
   2  -3   8      726.85      770.86     56.56 o 
   3  -3   8       54.76       43.06     16.83 o 
   4  -3   8        3.48       -5.10     13.66 o 
   5  -3   8      874.55      902.44     49.05 o 
   6  -3   8        7.40       -1.85     12.20 o 
   7  -3   8      231.03      208.55     24.00 o 
   8  -3   8       22.28       27.11     19.93 o 
  -9  -2   8        0.21      -13.27     20.33 o 
  -8  -2   8      177.14      211.34     45.23 o 
  -7  -2   8      171.03      167.75     48.16 o 
  -6  -2   8      310.28      277.85     25.11 o 
  -5  -2   8        4.52       14.57     10.47 o 
  -4  -2   8     1517.83     1484.93     56.31 o 
  -3  -2   8      213.60      178.07     13.68 o 
  -2  -2   8      479.55      523.52     24.46 o 
  -1  -2   8      231.70      203.54     13.23 o 
   0  -2   8      335.36      300.77     53.73 o 
   1  -2   8     1222.86     1194.10     84.75 o 
   2  -2   8      111.24      100.26     14.35 o 
   3  -2   8     1022.72      985.68     50.36 o 
   4  -2   8       44.67       31.29     12.07 o 
   5  -2   8       29.22       26.64     12.39 o 
   6  -2   8      190.00      135.58     18.14 o 
   7  -2   8       49.29       28.38     15.44 o 
   8  -2   8       23.71        2.65     27.25 o 
   9  -2   8      137.40      127.19     39.86 o 
  -9  -1   8        0.75       -1.96     20.58 o 
  -8  -1   8      177.01      164.25     22.89 o 
  -7  -1   8       24.70       10.18     14.32 o 
  -6  -1   8       50.22       25.07     13.20 o 
  -5  -1   8      133.91      105.05     12.02 o 
  -4  -1   8      171.79      142.66     12.34 o 
  -3  -1   8     4027.15     4312.09    147.47 o 
  -2  -1   8      450.56      467.53     26.63 o 
  -1  -1   8      251.38      212.39     12.89 o 
   1  -1   8     2366.16     2359.61    145.52 o 
   2  -1   8      243.13      204.51     17.89 o 
   3  -1   8     3345.71     3395.94    145.57 o 
   4  -1   8       71.75       60.73     14.10 o 
   5  -1   8      333.28      350.95     41.71 o 
   6  -1   8      130.93      119.20     26.59 o 
   7  -1   8      207.20      222.40     33.84 o 
   8  -1   8        3.20       -8.71     24.60 o 
   9  -1   8        0.23      -40.21     28.23 o 
  -9   0   8      271.52      212.36     41.40 o 
  -8   0   8       35.04       16.57     16.51 o 
  -7   0   8       76.84       56.17     27.39 o 
  -6   0   8       23.27        8.36      8.89 o 
  -5   0   8      459.09      470.06     31.89 o 
  -4   0   8      114.83       77.83      9.57 o 
  -3   0   8      816.72      801.70     32.79 o 
  -2   0   8      241.13      211.75     19.87 o 
  -1   0   8     2770.08     2851.68     98.65 o 
   0   0   8      575.78      465.79     20.43 o 
   1   0   8      267.43      230.14     21.42 o 
   4   0   8      684.27      630.28     36.16 o 
   5   0   8      612.69      650.40     38.52 o 
   6   0   8      510.42      483.59     32.57 o 
   7   0   8       50.06       38.87     15.25 o 
   8   0   8      165.67      213.75     38.33 o 
   9   0   8       41.78       14.01     31.08 o 
  -9   1   8       21.11       30.11     25.09 o 
  -8   1   8       46.91       43.70     23.42 o 
  -7   1   8       61.08       53.60     15.05 o 
  -6   1   8        9.70       12.31      9.01 o 
  -5   1   8     1013.04      984.40     39.92 o 
  -4   1   8      752.61      739.65     31.17 o 
  -3   1   8       10.89        9.44      7.04 o 
  -2   1   8      512.23      479.01     21.79 o 
  -1   1   8     2147.23     2384.73     83.26 o 
   2   1   8     1213.39     1160.76     54.60 o 
   3   1   8      190.25      158.30     11.56 o 
   4   1   8     1392.85     1470.91     55.20 o 
   5   1   8      932.71      937.42     38.58 o 
   6   1   8       25.97       20.93      9.86 o 
   7   1   8       33.27       58.19     24.88 o 
   8   1   8        4.41      -14.71     24.18 o 
   9   1   8        8.27       18.61     30.18 o 
  -9   2   8      105.74       81.96     32.96 o 
  -8   2   8        1.22      -16.38     23.97 o 
  -7   2   8      421.51      381.64     42.16 o 
  -6   2   8        1.09       -3.20      8.96 o 
  -5   2   8      230.77      178.25     22.79 o 
  -4   2   8      641.09      600.66     33.33 o 
  -3   2   8       46.12       35.37      7.98 o 
  -2   2   8      285.73      248.72     15.80 o 
  -1   2   8      625.98      632.62     26.23 o 
   0   2   8       93.66      118.73      9.34 o 
   1   2   8       13.83        6.97      5.23 o 
   2   2   8      172.03      112.17     18.57 o 
   3   2   8      858.39      909.76     36.37 o 
   4   2   8      933.33      994.30     46.66 o 
   5   2   8      145.08      122.29     18.56 o 
   6   2   8      624.63      658.36     31.83 o 
   7   2   8      448.05      401.04     31.31 o 
   8   2   8       27.18      -14.64     22.44 o 
   9   2   8       73.86       57.78     30.67 o 
  -9   3   8        7.57       28.16     31.29 o 
  -8   3   8      197.70      177.51     34.78 o 
  -7   3   8      211.00      202.21     34.60 o 
  -6   3   8     1118.11     1087.00     55.43 o 
  -5   3   8       78.85       54.76      9.76 o 
  -4   3   8      917.94      925.26     37.11 o 
  -3   3   8        2.42        0.22      5.87 o 
  -2   3   8     1730.49     1818.95     65.27 o 
  -1   3   8       29.24       11.47      6.07 o 
   0   3   8     3038.56     3032.45    104.65 o 
   1   3   8      143.36      142.03     10.97 o 
   2   3   8      754.55      635.26     26.87 o 
   3   3   8      502.30      438.46     21.34 o 
   4   3   8      303.87      286.50     17.58 o 
   5   3   8        9.43      -10.75      9.93 o 
   6   3   8       80.46       55.13     15.00 o 
   7   3   8      149.86      112.29     19.34 o 
   8   3   8      304.49      264.07     28.79 o 
   9   3   8      332.12      346.72     50.11 o 
  -9   4   8       37.70       91.72     33.38 o 
  -8   4   8      122.15       83.35     29.76 o 
  -7   4   8       38.16       42.30     15.77 o 
  -6   4   8       74.54       56.03     23.59 o 
  -5   4   8       16.09       -0.81     10.74 o 
  -4   4   8      866.54      784.08     41.92 o 
  -3   4   8      306.80      249.71     20.23 o 
  -2   4   8      274.60      208.98     12.91 o 
  -1   4   8     1728.39     1760.22    119.18 o 
   0   4   8     1631.65     1824.56     65.05 o 
   1   4   8     2069.20     1816.90     65.19 o 
   2   4   8      294.35      285.90     21.32 o 
   3   4   8      568.42      557.30     25.97 o 
   4   4   8       38.62       19.06      8.61 o 
   5   4   8       55.92       48.20     18.87 o 
   6   4   8      251.41      207.80     21.91 o 
   7   4   8        2.31        1.69     30.80 o 
   8   4   8      160.64      193.13     25.16 o 
   9   4   8       21.53       52.92     21.79 o 
  -9   5   8       32.27       30.32     29.13 o 
  -8   5   8      577.02      572.95     59.73 o 
  -7   5   8      133.70       99.08     18.89 o 
  -6   5   8      150.96      156.43     19.53 o 
  -5   5   8      127.41      127.19     17.16 o 
  -4   5   8      983.81      956.75     56.80 o 
  -3   5   8      820.66      767.93     41.25 o 
  -2   5   8      878.95      790.69     41.34 o 
  -1   5   8      429.56      386.64     18.53 o 
   0   5   8        2.10       -1.33      5.66 o 
   1   5   8      593.98      517.43     23.24 o 
   2   5   8      676.01      563.83     25.07 o 
   3   5   8       50.37       31.01      8.54 o 
   4   5   8      153.11      124.59     20.24 o 
   5   5   8       58.82       57.66     11.48 o 
   6   5   8       21.00       28.38     14.15 o 
   7   5   8      148.44      161.40     22.87 o 
   8   5   8        1.19       -1.29     18.04 o 
   9   5   8       18.98       12.19     29.24 o 
  -8   6   8      234.85      216.53     38.30 o 
  -7   6   8      201.23      187.51     24.29 o 
  -6   6   8      189.98      195.59     42.03 o 
  -5   6   8      109.93       87.49     16.24 o 
  -4   6   8        7.77        5.69     11.02 o 
  -3   6   8      235.21      177.51     32.37 o 
  -2   6   8      528.46      530.38     32.73 o 
  -1   6   8     3513.92     3567.22    152.89 o 
   0   6   8       49.71       34.58      7.47 o 
   1   6   8     1487.82     1533.34     56.43 o 
   2   6   8      343.70      346.96     19.14 o 
   3   6   8      112.33       90.35     11.06 o 
   4   6   8      216.34      189.60     19.31 o 
   5   6   8        4.00       -4.74     11.67 o 
   6   6   8      288.60      260.66     30.87 o 
   7   6   8      239.09      212.77     31.85 o 
   8   6   8       11.47      -14.01     18.48 o 
   9   6   8       33.26       14.46     24.12 o 
  -8   7   8       75.49       41.76     27.63 o 
  -7   7   8      225.23      249.47     27.94 o 
  -6   7   8       51.42       19.35     28.16 o 
  -5   7   8      379.94      448.65     32.62 o 
  -4   7   8        0.51       -4.14     12.20 o 
  -3   7   8      200.67      246.59     37.15 o 
  -2   7   8        0.40        5.49     10.02 o 
  -1   7   8     2050.50     1997.27     97.81 o 
   0   7   8       51.84       50.11     12.23 o 
   1   7   8      135.08       94.50     10.72 o 
   2   7   8      397.04      409.89     26.21 o 
   3   7   8        6.31       13.22     10.45 o 
   4   7   8       94.23       79.73     11.80 o 
   5   7   8      366.84      344.10     28.06 o 
   6   7   8      554.24      576.36     47.88 o 
   7   7   8        1.24       -5.48     17.32 o 
   8   7   8      237.74      292.89     42.16 o 
  -7   8   8       18.35       26.71     18.45 o 
  -6   8   8       25.65        2.60     15.05 o 
  -5   8   8       75.70       54.98     17.01 o 
  -4   8   8      714.96      832.86     48.02 o 
  -3   8   8        9.73       11.81     12.84 o 
  -2   8   8      260.91      238.67     21.87 o 
  -1   8   8      359.89      324.95     83.67 o 
   0   8   8      416.52      402.04     29.04 o 
   1   8   8      485.31      543.39     34.33 o 
   2   8   8      147.62      111.01     12.10 o 
   3   8   8      628.95      623.43     29.64 o 
   4   8   8      725.71      705.77     42.75 o 
   5   8   8      153.38      127.28     20.02 o 
   6   8   8      147.43      203.45     24.52 o 
   7   8   8       47.88       38.27     20.12 o 
   8   8   8        8.78        5.69     22.31 o 
  -7   9   8      139.39      192.47     48.68 o 
  -6   9   8       15.84       26.57     18.15 o 
  -5   9   8      194.24      220.77     35.47 o 
  -4   9   8       91.98      138.17     41.22 o 
  -3   9   8        7.22       -7.76     12.32 o 
  -2   9   8      158.60      137.00     18.25 o 
  -1   9   8        0.80       15.68     12.89 o 
   0   9   8       37.88       25.51     12.86 o 
   1   9   8      252.05      209.72     28.37 o 
   2   9   8        6.17      -25.16     14.64 o 
   3   9   8      290.87      270.45     24.59 o 
   4   9   8       59.88       58.05     16.98 o 
   5   9   8      105.86      111.14     29.72 o 
   6   9   8      112.49      100.28     21.64 o 
   7   9   8        1.59       27.17     21.18 o 
  -6  10   8      377.19      441.14     38.61 o 
  -5  10   8       38.29       37.51     19.37 o 
  -4  10   8       29.04       67.91     19.46 o 
  -3  10   8       43.56       39.05     18.82 o 
  -2  10   8      295.88      303.37     36.48 o 
  -1  10   8      364.44      330.70     42.27 o 
   0  10   8       67.85       77.77     16.13 o 
   1  10   8      308.76      307.22     26.86 o 
   2  10   8      554.67      554.24     36.70 o 
   3  10   8      171.22      134.35     37.81 o 
   4  10   8       98.80       82.66     29.97 o 
   5  10   8      394.57      480.11     53.63 o 
   6  10   8        7.38      -10.62     19.02 o 
   7  10   8        4.57       15.59     26.24 o 
  -5  11   8       40.78       19.26     19.48 o 
  -4  11   8       67.24       99.69     21.26 o 
  -3  11   8       17.79        4.68     15.10 o 
  -2  11   8       41.39       37.44     16.96 o 
  -1  11   8      597.20      657.14     43.09 o 
   1  11   8       90.15       43.15     16.23 o 
   2  11   8        9.69       13.09     15.26 o 
   3  11   8        9.75       25.51     25.09 o 
   4  11   8       44.69       14.64     25.30 o 
   5  11   8        2.83        7.88     28.30 o 
   6  11   8       92.04      140.64     37.22 o 
  -4  12   8       40.04       46.89     21.31 o 
  -3  12   8      222.80      185.17     32.76 o 
  -2  12   8        9.75        5.32     16.90 o 
  -1  12   8      228.97      278.27     29.63 o 
   0  12   8       19.87        9.34     17.39 o 
   1  12   8      174.04      205.61     37.01 o 
   2  12   8       25.22       17.48     17.22 o 
   3  12   8      106.47      105.31     32.41 o 
   4  12   8       19.84       14.71     30.87 o 
   5  12   8       37.17       60.01     34.08 o 
  -3  13   8      191.08      315.27     34.59 o 
  -2  13   8       12.16       20.35     20.92 o 
  -1  13   8       70.74       30.84     20.74 o 
   0  13   8       56.71       47.06     19.72 o 
   1  13   8      348.55      392.71     44.43 o 
   2  13   8      120.95      134.44     33.03 o 
   3  13   8        3.45       -9.69     27.32 o 
   4  13   8       16.70       -4.81     31.64 o 
  -4  -9   9       32.60       73.39     36.87 o 
  -3  -9   9      318.81      312.85     50.81 o 
  -2  -9   9      169.71      178.46     25.54 o 
  -1  -9   9      156.59      167.40     41.50 o 
   0  -9   9      374.96      437.31     36.40 o 
   1  -9   9      174.50      211.09     39.48 o 
   2  -9   9      103.18       83.35     48.79 o 
   3  -9   9      187.51      196.44     28.95 o 
  -4  -8   9       50.19       66.35     31.92 o 
  -3  -8   9       65.41       64.75     32.27 o 
  -2  -8   9      206.49      238.68     26.56 o 
  -1  -8   9       37.69       63.66     18.88 o 
   0  -8   9      440.16      451.71     35.00 o 
   1  -8   9        0.02      -20.66     15.23 o 
   2  -8   9      158.29      145.98     24.39 o 
   3  -8   9       96.54       85.04     21.51 o 
   4  -8   9      386.90      402.51     36.34 o 
  -6  -7   9        2.58       39.59     33.80 o 
  -5  -7   9       20.78      -12.82     26.90 o 
  -4  -7   9      200.72      178.69     38.33 o 
  -3  -7   9       16.99       -1.24     15.71 o 
  -2  -7   9      737.58      748.26     46.11 o 
  -1  -7   9      113.51       86.03     18.86 o 
   0  -7   9      384.48      363.07     30.16 o 
   1  -7   9       68.78       48.69     16.40 o 
   2  -7   9       51.34       60.54     18.02 o 
   3  -7   9       95.99       73.51     24.01 o 
   4  -7   9       89.43       37.39     18.35 o 
   5  -7   9      505.23      384.25     34.27 o 
  -7  -6   9        2.91      -21.67     32.48 o 
  -6  -6   9      166.86      149.98     39.59 o 
  -5  -6   9       46.01       52.83     27.46 o 
  -4  -6   9       61.77       35.33     26.20 o 
  -3  -6   9      899.92      927.83     52.53 o 
  -2  -6   9     1003.57     1000.24     54.62 o 
  -1  -6   9      676.83      615.09     45.86 o 
   0  -6   9      331.08      335.71     27.52 o 
   1  -6   9      924.71      979.72     53.44 o 
   2  -6   9       51.92       41.71     15.44 o 
   3  -6   9      258.27      292.08     28.15 o 
   4  -6   9       38.13        4.29     17.01 o 
   5  -6   9      421.32      440.71     34.99 o 
   6  -6   9       77.11       53.77     19.47 o 
  -7  -5   9        2.48      -16.55     19.76 o 
  -6  -5   9      444.33      482.91     55.48 o 
  -5  -5   9      123.72      106.21     30.46 o 
  -4  -5   9      335.96      318.88     27.15 o 
  -3  -5   9      620.17      720.09     51.36 o 
  -2  -5   9      151.56      143.06     18.63 o 
  -1  -5   9      197.46      201.19     21.01 o 
   0  -5   9      219.23      160.79     22.02 o 
   1  -5   9       61.27       47.17     13.71 o 
   2  -5   9      252.58      233.34     23.40 o 
   3  -5   9     2126.93     2378.87    158.62 o 
   4  -5   9        9.11       14.41     14.51 o 
   5  -5   9      200.26      183.48     23.84 o 
   6  -5   9       41.17       16.68     17.45 o 
   7  -5   9       30.24       32.56     20.43 o 
  -8  -4   9       63.94       41.39     26.97 o 
  -7  -4   9       15.43       30.13     18.32 o 
  -6  -4   9       58.21       58.95     17.74 o 
  -5  -4   9      646.65      750.30     45.02 o 
  -4  -4   9      194.55      186.66     16.09 o 
  -3  -4   9      958.74      982.65    105.83 o 
  -2  -4   9       61.81       46.24     12.48 o 
  -1  -4   9     1971.85     2142.93     97.30 o 
   0  -4   9       34.80       35.85     11.90 o 
   1  -4   9     1694.88     1898.43    167.79 o 
   2  -4   9      135.75      121.05     17.00 o 
   3  -4   9      609.37      606.09     38.99 o 
   4  -4   9      279.75      285.14     25.30 o 
   5  -4   9       20.88        7.04     13.57 o 
   6  -4   9      102.76      112.24     18.94 o 
   7  -4   9       61.30       60.06     19.44 o 
  -8  -3   9       42.03       15.49     19.46 o 
  -7  -3   9      563.08      600.36     41.17 o 
  -6  -3   9      127.75       97.63     25.23 o 
  -5  -3   9      956.55      965.77     63.46 o 
  -4  -3   9      421.66      351.30     20.89 o 
  -3  -3   9       58.80       43.05     10.02 o 
  -2  -3   9       83.31       81.37     30.91 o 
  -1  -3   9      230.28      227.25     20.94 o 
   0  -3   9     1871.03     1976.07     90.13 o 
   1  -3   9     4554.02     5015.80    211.78 o 
   2  -3   9       65.52       46.90     13.21 o 
   3  -3   9       49.79       27.91     13.07 o 
   4  -3   9      387.46      362.15     28.84 o 
   5  -3   9       33.74       25.80     25.26 o 
   6  -3   9      164.14      196.20     23.79 o 
   7  -3   9        7.02        1.03     16.96 o 
   8  -3   9      401.93      505.00     58.26 o 
  -8  -2   9       46.71       29.28     19.00 o 
  -7  -2   9      190.16      151.72     22.15 o 
  -6  -2   9       34.99        9.72     13.97 o 
  -5  -2   9     1204.27     1272.65     50.89 o 
  -4  -2   9      120.00       94.06     12.21 o 
  -3  -2   9     1646.74     1609.29     70.37 o 
  -2  -2   9     1194.38     1212.61     46.85 o 
  -1  -2   9      303.39      281.52     24.25 o 
   0  -2   9     2364.96     2417.40    106.86 o 
   1  -2   9      908.87      871.38    134.12 o 
   2  -2   9     1807.03     1950.13     89.07 o 
   3  -2   9     1208.53     1288.54     63.20 o 
   4  -2   9      537.81      529.29     47.60 o 
   5  -2   9      100.73       82.83     16.19 o 
   6  -2   9      414.64      398.76     30.90 o 
   7  -2   9       64.29       55.70     24.53 o 
   8  -2   9       93.49       64.26     29.62 o 
  -9  -1   9      219.31      258.26     31.68 o 
  -8  -1   9       35.59       22.01     18.08 o 
  -7  -1   9      151.19      135.62     20.03 o 
  -6  -1   9       54.42       34.84     13.62 o 
  -5  -1   9       86.55       74.44     11.03 o 
  -4  -1   9        2.28        5.48      8.10 o 
  -3  -1   9        2.19       -2.88      7.46 o 
  -2  -1   9     1007.56      980.92     38.94 o 
  -1  -1   9        3.67        4.27      6.18 o 
   0  -1   9      726.75      712.42     38.02 o 
   1  -1   9        5.40       10.50      8.77 o 
   2  -1   9     1535.04     1546.35     71.97 o 
   3  -1   9      207.17      149.30     17.27 o 
   4  -1   9       35.15       34.61     14.53 o 
   5  -1   9      474.28      418.99     38.05 o 
   6  -1   9      596.90      632.13     40.17 o 
   7  -1   9       20.04       25.54     15.64 o 
   8  -1   9      252.86      238.42     41.26 o 
  -9   0   9        5.97       15.05     27.95 o 
  -8   0   9      228.70      168.18     39.93 o 
  -7   0   9      157.28      113.88     17.91 o 
  -6   0   9      836.08      789.91     35.10 o 
  -5   0   9       35.49        7.23     11.67 o 
  -4   0   9      567.54      573.61     27.39 o 
  -3   0   9       90.21       69.86      9.68 o 
  -2   0   9      905.12      912.19     36.27 o 
  -1   0   9       26.28       11.20      6.37 o 
   0   0   9     2629.09     2706.96     94.12 o 
   1   0   9       12.51        6.48      5.08 o 
   2   0   9     1245.10     1253.36     60.02 o 
   3   0   9       38.94       16.58     10.15 o 
   4   0   9      676.27      598.06     36.09 o 
   5   0   9       53.02       36.41     21.99 o 
   6   0   9       62.60       20.24     14.25 o 
   7   0   9      677.09      768.16     68.26 o 
   8   0   9      252.74      240.51     39.38 o 
   9   0   9      106.80       84.75     37.36 o 
  -9   1   9       28.41       24.81     28.09 o 
  -8   1   9      233.12      264.63     37.91 o 
  -7   1   9        5.96       -3.55     13.49 o 
  -6   1   9      196.75      165.45     28.16 o 
  -5   1   9      442.96      398.25     30.39 o 
  -4   1   9      818.18      886.86     40.95 o 
  -3   1   9      250.06      233.31     15.18 o 
  -2   1   9     1534.70     1570.21     57.80 o 
  -1   1   9      230.23      182.98     12.23 o 
   0   1   9      325.61      281.41     15.39 o 
   1   1   9     1723.92     1668.27     60.23 o 
   3   1   9      141.96      138.31     11.37 o 
   4   1   9     1252.26     1238.66     60.85 o 
   5   1   9        2.98        6.29     11.71 o 
   6   1   9      227.22      242.65     28.92 o 
   7   1   9      225.91      261.63     37.43 o 
   8   1   9        2.93       21.74     29.62 o 
   9   1   9       77.72      104.47     33.94 o 
  -9   2   9       12.84       22.58     27.11 o 
  -8   2   9      187.99      165.17     35.40 o 
  -7   2   9      104.61       70.60     21.81 o 
  -6   2   9      673.76      655.95     31.08 o 
  -5   2   9      536.28      594.20     35.00 o 
  -4   2   9      510.74      511.97     31.15 o 
  -3   2   9     1479.24     1478.51     55.17 o 
  -2   2   9       92.71       58.94      8.92 o 
  -1   2   9      756.74      721.57     60.71 o 
   0   2   9     1071.73     1078.54     41.24 o 
   1   2   9     1205.77     1092.45     41.64 o 
   2   2   9       41.49       22.38      7.17 o 
   3   2   9      257.18      229.55     24.13 o 
   4   2   9      552.12      552.41     26.52 o 
   5   2   9      862.30      918.33     38.57 o 
   6   2   9      342.24      307.02     25.38 o 
   7   2   9       68.49      107.33     27.74 o 
   8   2   9      129.89      143.92     32.48 o 
   9   2   9      166.24      160.64     40.77 o 
  -9   3   9        7.81       10.31     27.88 o 
  -8   3   9       27.62       63.63     29.90 o 
  -7   3   9      288.63      260.61     29.10 o 
  -6   3   9      294.59      238.38     22.10 o 
  -5   3   9     1200.19     1286.48     62.97 o 
  -4   3   9      242.33      240.17     20.38 o 
  -3   3   9     1185.45     1191.73     59.05 o 
  -2   3   9      189.52      140.77     13.04 o 
  -1   3   9      874.17      836.02     33.64 o 
   0   3   9        0.91        0.49      6.95 o 
   1   3   9      122.42      118.72     11.62 o 
   2   3   9       98.05       85.99     12.88 o 
   3   3   9      731.35      740.87     31.46 o 
   4   3   9      132.57      128.20     12.40 o 
   5   3   9        1.40        0.35      8.84 o 
   6   3   9       50.75       25.80     13.47 o 
   7   3   9       58.36       34.14     16.64 o 
   8   3   9      201.58      160.92     35.96 o 
   9   3   9       28.39       -8.85     27.18 o 
  -9   4   9      186.35      184.90     39.66 o 
  -8   4   9      130.92       80.22     33.38 o 
  -7   4   9       71.27      109.12     22.55 o 
  -6   4   9        9.69       28.51     13.28 o 
  -5   4   9      913.20      973.96     65.23 o 
  -4   4   9        7.01        6.84     12.48 o 
  -3   4   9     3054.86     3436.37    148.43 o 
  -2   4   9      587.85      525.30     24.13 o 
  -1   4   9     1330.07     1268.39     50.44 o 
   0   4   9      739.55      695.06     29.02 o 
   2   4   9      881.91      822.97     42.51 o 
   3   4   9     1345.96     1243.86     48.04 o 
   4   4   9      292.55      298.90     18.71 o 
   5   4   9      366.70      319.99     20.38 o 
   6   4   9        8.12        5.70     14.07 o 
   7   4   9       27.51       20.22     16.77 o 
   8   4   9       28.87       28.96     23.56 o 
   9   4   9       71.74      105.10     38.47 o 
  -8   5   9        0.41      -20.35     24.39 o 
  -7   5   9      204.43      199.21     23.41 o 
  -6   5   9       17.28       -9.55     12.64 o 
  -5   5   9      366.32      435.36     33.10 o 
  -4   5   9      192.37      163.85     17.81 o 
  -3   5   9     2642.36     2768.92    122.24 o 
  -2   5   9      735.00      772.57     41.53 o 
  -1   5   9      122.67      119.83     12.13 o 
   0   5   9      631.91      591.22     26.20 o 
   1   5   9       42.09       33.68      7.74 o 
   2   5   9      322.46      327.18     18.76 o 
   3   5   9      247.86      217.54     21.28 o 
   4   5   9      685.64      702.66     41.67 o 
   5   5   9       50.67       36.02     11.91 o 
   6   5   9      459.09      505.63     36.25 o 
   7   5   9      620.63      693.34     58.65 o 
   8   5   9       49.33       62.31     28.19 o 
   9   5   9       77.50      102.87     26.34 o 
  -8   6   9        1.45       -7.30     18.60 o 
  -7   6   9      153.81      154.76     22.47 o 
  -6   6   9      152.17      132.76     19.23 o 
  -5   6   9       51.85       63.64     16.01 o 
  -4   6   9       74.27       74.34     31.71 o 
  -3   6   9      799.50      825.73     45.03 o 
  -2   6   9      421.59      403.05     33.80 o 
  -1   6   9       63.82       48.88     12.33 o 
   0   6   9      349.42      356.51     21.31 o 
   1   6   9       38.07       15.74      7.76 o 
   2   6   9     1463.07     1391.82     64.11 o 
   3   6   9      681.19      661.38     30.08 o 
   4   6   9       46.28       35.21     10.23 o 
   5   6   9       12.27       -3.25     11.72 o 
   6   6   9      242.34      246.62     25.69 o 
   7   6   9      697.44      834.77     52.38 o 
   8   6   9       72.81       73.20     31.19 o 
  -8   7   9        5.61       22.25     54.43 o 
  -7   7   9      174.19      121.65     22.15 o 
  -6   7   9      342.00      445.85     34.74 o 
  -5   7   9        4.58       22.94     13.57 o 
  -4   7   9      272.60      306.49     26.56 o 
  -3   7   9        8.94       13.54     12.49 o 
  -2   7   9       83.28       60.91     13.42 o 
  -1   7   9      645.71      628.53     37.57 o 
   0   7   9      756.57      702.10     39.13 o 
   1   7   9        1.04        3.52     10.21 o 
   2   7   9       60.06       50.32     11.63 o 
   3   7   9      166.06      150.85     14.21 o 
   4   7   9      153.78      170.94     26.96 o 
   5   7   9      278.47      287.39     26.09 o 
   6   7   9      158.50      174.90     22.64 o 
   7   7   9      275.35      286.26     64.92 o 
   8   7   9        5.16       -3.03     21.22 o 
  -7   8   9        0.03      -12.66     17.91 o 
  -6   8   9       67.07       72.38     19.10 o 
  -5   8   9       72.33       58.23     17.25 o 
  -4   8   9       64.01       54.67     15.32 o 
  -3   8   9      879.55      875.27     49.87 o 
  -2   8   9      245.67      195.57     21.53 o 
  -1   8   9       27.59       23.81     27.25 o 
   0   8   9     1764.01     1678.92     79.36 o 
   1   8   9      494.44      463.17     31.08 o 
   2   8   9       23.97        8.75     11.29 o 
   3   8   9       29.01        3.30      9.19 o 
   4   8   9       99.89       62.69     21.62 o 
   5   8   9      447.60      525.38     37.49 o 
   6   8   9      108.62       91.68     22.13 o 
   7   8   9       54.19       72.15     22.42 o 
   8   8   9        8.10      -20.96     22.42 o 
  -7   9   9       22.82       -6.90     20.05 o 
  -6   9   9      117.98      130.08     22.39 o 
  -5   9   9        3.96       13.75     15.93 o 
  -4   9   9       54.78       50.08     19.31 o 
  -3   9   9      369.99      396.22     31.96 o 
  -2   9   9       12.49       -3.14     12.82 o 
  -1   9   9       52.41       56.88     14.79 o 
   0   9   9       30.65       12.21     12.98 o 
   1   9   9       12.54       11.97     12.55 o 
   2   9   9       51.01       36.20     18.22 o 
   3   9   9      297.34      354.71     28.08 o 
   4   9   9      326.93      377.52     30.50 o 
   5   9   9      284.28      347.23     39.93 o 
   6   9   9        5.00        6.87     18.05 o 
   7   9   9      242.14      267.04     65.23 o 
  -6  10   9        3.85       -5.83     18.77 o 
  -5  10   9      364.83      382.48     35.14 o 
  -4  10   9        1.48      -14.10     14.76 o 
  -3  10   9      220.99      257.58     27.57 o 
  -2  10   9       13.91       19.50     14.75 o 
  -1  10   9       76.23       70.33     17.22 o 
   0  10   9        2.92       -1.14     13.81 o 
   1  10   9      119.30       89.05     17.04 o 
   2  10   9      100.53       66.06     16.21 o 
   3  10   9       68.07       74.49     16.53 o 
   4  10   9      514.74      469.94     52.20 o 
   5  10   9       12.28        2.58     27.32 o 
   6  10   9        4.83        9.75     39.90 o 
   7  10   9        5.24       19.58     23.77 o 
  -5  11   9       11.83       -7.86     26.66 o 
  -4  11   9        0.26        7.46     17.57 o 
  -3  11   9       80.41       86.36     20.50 o 
  -2  11   9        7.14        0.91     19.97 o 
  -1  11   9      226.32      249.73     27.06 o 
   0  11   9      113.01      131.74     21.04 o 
   1  11   9       46.19       40.70     16.09 o 
   2  11   9       20.31        6.38     15.67 o 
   4  11   9      112.92      153.88     34.92 o 
   5  11   9       20.25        4.39     27.88 o 
   6  11   9      375.64      473.98     59.10 o 
  -4  12   9        3.57       18.29     21.99 o 
  -3  12   9      121.57      136.61     25.12 o 
  -2  12   9        7.14        5.73     18.18 o 
  -1  12   9       12.11        9.79     17.99 o 
   0  12   9      139.09      150.45     23.76 o 
   1  12   9      112.19       74.51     19.17 o 
   2  12   9      437.85      503.63     39.30 o 
   3  12   9       31.90       64.05     31.01 o 
   4  12   9        1.57      -46.42     25.65 o 
   5  12   9      142.78       93.60     36.94 o 
  -2  13   9        5.48      -33.46     18.68 o 
  -1  13   9       78.18       67.16     22.32 o 
   0  13   9       22.33       39.80     22.51 o 
   1  13   9       20.61       30.31     20.72 o 
   2  13   9      241.78      216.89     43.21 o 
   3  13   9       37.21        0.35     26.27 o 
  -2  -9  10       12.74       21.21     37.08 o 
  -1  -9  10      125.89      128.89     25.66 o 
   0  -9  10       33.06       13.97     20.40 o 
   1  -9  10      237.54      260.19     31.15 o 
  -4  -8  10      114.07      168.73     39.79 o 
  -3  -8  10      722.10      811.44     78.96 o 
  -2  -8  10       72.76       42.44     20.23 o 
  -1  -8  10      148.70      178.99     40.49 o 
   0  -8  10       42.48       31.34     18.02 o 
   1  -8  10       41.57       15.79     35.58 o 
   2  -8  10       61.57       67.56     20.52 o 
   3  -8  10      179.39      165.96     27.26 o 
  -5  -7  10       91.98      121.61     39.17 o 
  -4  -7  10        2.34       -8.01     26.20 o 
  -3  -7  10      583.36      592.83     41.54 o 
  -2  -7  10        0.32       -6.14     15.19 o 
  -1  -7  10      365.10      340.68     30.61 o 
   0  -7  10      254.12      223.55     25.63 o 
   1  -7  10      386.54      405.30     33.92 o 
   2  -7  10        4.24       31.61     17.29 o 
   3  -7  10       57.00       78.57     20.01 o 
   4  -7  10      637.43      690.20     70.56 o 
   5  -7  10      209.92      197.72     27.80 o 
  -6  -6  10       11.75       -6.76     28.43 o 
  -5  -6  10      624.96      808.51     75.90 o 
  -4  -6  10      239.80      241.28     41.68 o 
  -3  -6  10      286.26      270.68     27.92 o 
  -2  -6  10      370.61      349.14     30.18 o 
  -1  -6  10      518.59      619.82     40.66 o 
   0  -6  10        1.14       -2.85     13.33 o 
   1  -6  10       38.34       34.84     20.98 o 
   2  -6  10      549.66      608.92     42.12 o 
   3  -6  10        2.42       10.42     15.81 o 
   4  -6  10       41.99       39.52     29.72 o 
   5  -6  10       12.14       13.92     19.09 o 
  -7  -5  10      145.48      138.20     38.89 o 
  -6  -5  10      121.99      156.95     35.75 o 
  -5  -5  10       33.79       24.81     25.37 o 
  -4  -5  10      202.97      209.78     35.75 o 
  -3  -5  10      627.47      685.59     43.23 o 
  -2  -5  10      885.35      933.66     51.76 o 
  -1  -5  10     1397.22     1575.37     76.89 o 
   0  -5  10        4.08        1.19     20.52 o 
   1  -5  10        3.67       21.86     14.14 o 
   2  -5  10      711.90      826.77     49.80 o 
   3  -5  10      878.04      916.93     54.03 o 
   4  -5  10      327.13      392.60     40.14 o 
   5  -5  10       88.85       55.36     18.83 o 
   6  -5  10      311.32      322.12     34.60 o 
  -7  -4  10      482.71      566.75     62.58 o 
  -6  -4  10      262.44      282.68     41.96 o 
  -5  -4  10       10.93       39.52     23.42 o 
  -4  -4  10     1053.40     1178.72     61.31 o 
  -3  -4  10        0.29       -3.66     13.04 o 
  -2  -4  10     1168.39     1158.96     59.54 o 
  -1  -4  10      196.18      151.69     18.82 o 
   0  -4  10     1133.56     1207.87     61.33 o 
   1  -4  10      253.12      201.34     43.07 o 
   2  -4  10       93.72       74.92     18.40 o 
   3  -4  10      630.45      706.82     44.60 o 
   4  -4  10      101.30       97.79     18.37 o 
   5  -4  10        8.87      -10.62     14.66 o 
   6  -4  10       42.45       29.97     19.86 o 
   7  -4  10       23.02       26.11     20.64 o 
  -8  -3  10        7.89        6.22     20.38 o 
  -7  -3  10        0.20      -29.05     29.06 o 
  -6  -3  10      225.20      217.53     23.86 o 
  -5  -3  10       48.60       14.41     13.99 o 
  -4  -3  10      304.57      278.77     44.29 o 
  -3  -3  10       28.55       -0.84     12.22 o 
  -2  -3  10       85.38       84.86     15.20 o 
  -1  -3  10       38.11       21.62     12.10 o 
   0  -3  10      457.21      418.16     30.06 o 
   1  -3  10     1159.67     1144.92     58.30 o 
   2  -3  10      185.40      175.36     20.32 o 
   3  -3  10      307.80      310.92     43.49 o 
   4  -3  10      378.07      351.66     29.49 o 
   5  -3  10      690.98      779.48     49.31 o 
   6  -3  10        0.68       12.75     17.06 o 
   7  -3  10       96.64       64.46     20.28 o 
  -8  -2  10      437.99      472.41     39.19 o 
  -6  -2  10      220.23      173.50     22.17 o 
  -5  -2  10      346.98      280.75     19.96 o 
  -4  -2  10     1009.20     1100.62     45.21 o 
  -3  -2  10        7.09        0.06      8.97 o 
  -2  -2  10      695.73      734.48     41.60 o 
  -1  -2  10      266.92      202.13     29.20 o 
   0  -2  10      227.64      227.11     20.95 o 
   1  -2  10      420.61      400.88     40.81 o 
   2  -2  10        4.52       -1.47     11.58 o 
   3  -2  10      396.40      346.48     27.73 o 
   4  -2  10       71.66       76.42     16.05 o 
   5  -2  10      108.68       97.07     18.20 o 
   6  -2  10       23.75       15.86     19.13 o 
   7  -2  10        6.81       40.37     17.73 o 
   8  -2  10        4.97        0.07     29.27 o 
  -8  -1  10      289.99      247.66     28.63 o 
  -7  -1  10      206.32      157.07     22.43 o 
  -6  -1  10      123.57      114.66     18.41 o 
  -5  -1  10      130.89      105.71     13.39 o 
  -4  -1  10      210.86      180.78     15.16 o 
  -3  -1  10        2.32        3.47      8.32 o 
  -2  -1  10      194.47      162.89     13.27 o 
  -1  -1  10     4358.23     4417.46    201.97 o 
   0  -1  10      149.47       90.20     15.07 o 
   1  -1  10      108.20      125.79     35.89 o 
   2  -1  10     1496.75     1595.06    168.45 o 
   3  -1  10      481.59      428.44     30.53 o 
   4  -1  10       49.43       48.50     13.71 o 
   5  -1  10      273.46      284.85     25.49 o 
   6  -1  10      309.38      282.58     37.11 o 
   7  -1  10      767.56      848.26     50.27 o 
   8  -1  10        0.90       31.57     31.92 o 
  -8   0  10       37.87       -3.62     26.41 o 
  -7   0  10     1676.97     1785.27     85.53 o 
  -6   0  10      475.03      478.40     26.42 o 
  -5   0  10      574.92      607.96     29.81 o 
  -4   0  10        1.66       -6.70      8.29 o 
  -3   0  10     1390.93     1428.86     54.65 o 
  -2   0  10       45.38       36.50     12.31 o 
  -1   0  10     1176.90     1142.42     44.03 o 
   0   0  10     1936.34     2131.04     95.40 o 
   1   0  10       17.53        6.72     10.24 o 
   2   0  10       29.07       20.96     15.86 o 
   3   0  10        5.62       -0.39     10.57 o 
   4   0  10      106.03       85.41     26.55 o 
   5   0  10      249.26      244.98     23.80 o 
   6   0  10      389.98      389.14     31.39 o 
   7   0  10        2.93       -2.12     15.88 o 
   8   0  10      572.82      762.03     74.71 o 
  -8   1  10       30.50       69.76     28.71 o 
  -7   1  10      626.91      649.89     61.19 o 
  -6   1  10        1.94       10.48     10.03 o 
  -5   1  10       41.81       28.55      9.45 o 
  -4   1  10      868.55      789.53     34.05 o 
  -3   1  10      469.22      428.14     22.63 o 
  -2   1  10      771.03      733.81     31.25 o 
  -1   1  10      474.34      453.85     22.17 o 
   0   1  10       11.60       12.10      6.76 o 
   1   1  10      982.03     1027.36     40.13 o 
   2   1  10     1098.23     1080.59     53.78 o 
   4   1  10       28.51       10.88     18.12 o 
   5   1  10       86.52       62.92     15.36 o 
   6   1  10      464.03      461.70     34.48 o 
   7   1  10        8.05       14.77     23.49 o 
   8   1  10      125.04      108.30     36.24 o 
  -8   2  10        3.93      -30.94     25.16 o 
  -7   2  10      876.11     1060.31     86.07 o 
  -6   2  10       23.30       13.76     12.56 o 
  -5   2  10     2422.60     2672.00     96.03 o 
  -4   2  10       24.82        9.37     10.65 o 
  -3   2  10      280.49      298.97     20.23 o 
  -2   2  10     4186.46     4487.16    153.40 o 
  -1   2  10      293.55      285.10     20.31 o 
   0   2  10       82.17       65.75      8.83 o 
   1   2  10        3.56       -4.41      6.56 o 
   2   2  10      876.38      844.55     34.48 o 
   3   2  10      680.15      696.22     39.11 o 
   4   2  10        2.86       -4.39     10.73 o 
   5   2  10      419.53      422.02     68.44 o 
   6   2  10      659.54      834.98     49.02 o 
   7   2  10      546.90      577.20     58.96 o 
   8   2  10      171.13      184.20     35.61 o 
  -8   3  10      100.97       55.96     31.85 o 
  -7   3  10        3.97       -3.98     14.73 o 
  -6   3  10      345.60      375.23     51.71 o 
  -5   3  10      552.32      627.52     75.65 o 
  -4   3  10     2029.93     2182.56     98.56 o 
  -3   3  10       22.31        8.88      7.65 o 
  -2   3  10      204.57      232.28     15.52 o 
  -1   3  10       31.75       24.80      8.11 o 
   0   3  10     1457.59     1515.61     56.32 o 
   1   3  10       59.56       41.06      8.10 o 
   2   3  10      863.88      702.21     44.07 o 
   3   3  10       87.61       72.24     10.16 o 
   4   3  10     1115.05     1171.48     58.30 o 
   5   3  10      186.81      141.49     18.51 o 
   6   3  10       10.96       19.93     21.54 o 
   7   3  10       89.43      116.25     29.34 o 
   8   3  10      119.34      117.36     34.15 o 
  -8   4  10      104.93      102.03     34.85 o 
  -7   4  10       64.99       61.14     17.52 o 
  -6   4  10      132.79      129.20     31.71 o 
  -5   4  10      230.72      196.64     21.30 o 
  -4   4  10     2378.37     2630.82    135.17 o 
  -3   4  10       23.45       33.61     12.09 o 
  -2   4  10        7.78       13.11      7.36 o 
  -1   4  10      277.92      267.14     16.77 o 
   0   4  10      998.74      984.69     39.09 o 
   1   4  10      173.47      109.48     14.26 o 
   2   4  10       20.60        6.44      8.31 o 
   3   4  10     1551.14     1604.37     60.26 o 
   4   4  10      585.05      635.76     30.05 o 
   5   4  10     3086.98     3607.31    127.30 o 
   6   4  10        7.23       -5.82     14.25 o 
   7   4  10      143.97      194.31     36.38 o 
   8   4  10       16.55       12.82     26.90 o 
  -8   5  10      151.82      136.95     36.03 o 
  -7   5  10      303.86      280.85     59.76 o 
  -6   5  10      486.45      498.83     49.31 o 
  -5   5  10       29.24       25.51     13.01 o 
  -4   5  10       22.18        3.39     11.60 o 
  -3   5  10       24.34        7.39     10.74 o 
  -2   5  10     1328.38     1445.01     69.29 o 
  -1   5  10      143.65       96.14     19.83 o 
   1   5  10      605.66      593.88     44.77 o 
   2   5  10      541.58      520.65     25.33 o 
   3   5  10        2.91       -6.72      8.13 o 
   4   5  10      116.02      102.87     14.57 o 
   5   5  10      310.04      371.46     27.11 o 
   6   5  10       14.23        7.48     15.35 o 
   7   5  10      200.28      198.20     25.79 o 
   8   5  10      241.31      273.48     43.07 o 
  -8   6  10      114.05      177.06     31.08 o 
  -7   6  10       11.25        7.96     26.07 o 
  -6   6  10      243.48      248.38     54.50 o 
  -5   6  10      977.76     1066.64     89.49 o 
  -4   6  10      235.38      212.35     22.48 o 
  -3   6  10       10.42       -1.67     11.79 o 
  -2   6  10     1024.36     1061.98     54.48 o 
  -1   6  10        7.15        4.96     14.95 o 
   0   6  10     1218.48     1247.37     60.80 o 
   1   6  10     1313.44     1328.41     57.00 o 
   2   6  10       77.66       42.76      9.46 o 
   3   6  10     2974.01     3034.33    107.48 o 
   4   6  10       70.33       47.20     11.26 o 
   5   6  10      133.64      132.67     19.64 o 
   6   6  10      185.21      187.17     37.77 o 
   7   6  10      438.90      524.88     40.64 o 
   8   6  10      199.27      246.62     31.07 o 
  -7   7  10      139.58      101.11     22.36 o 
  -6   7  10       11.12       -2.17     15.65 o 
  -5   7  10      961.74     1034.60     89.21 o 
  -4   7  10       34.46       16.30     13.38 o 
  -3   7  10      143.10      175.10     20.57 o 
  -2   7  10       75.92       68.40     14.79 o 
  -1   7  10       21.87        5.98     11.12 o 
   0   7  10        0.47       -4.86     10.53 o 
   1   7  10       56.94       56.96     12.89 o 
   2   7  10      828.92      815.14     34.89 o 
   3   7  10      359.70      323.28     20.06 o 
   4   7  10        7.63       -2.20      9.67 o 
   5   7  10        2.93       -0.79     15.08 o 
   6   7  10      359.44      424.60     34.80 o 
   7   7  10       92.88       92.90     22.96 o 
   8   7  10      459.89      508.67     47.84 o 
  -7   8  10      647.46      767.34     51.42 o 
  -6   8  10       17.91       29.85     17.77 o 
  -5   8  10       80.55       49.83     17.86 o 
  -4   8  10       14.07        1.75     21.15 o 
  -3   8  10       90.17      100.31     17.70 o 
  -2   8  10      171.15      155.35     20.12 o 
  -1   8  10        2.01       14.86     12.20 o 
   0   8  10       23.38       10.91     12.23 o 
   1   8  10     1279.13     1279.04     63.45 o 
   2   8  10      961.31      920.60     49.00 o 
   3   8  10        8.43        1.52     13.47 o 
   4   8  10      109.76      132.22     15.51 o 
   5   8  10        5.44       -1.85     15.85 o 
   6   8  10       63.03       77.23     20.25 o 
   7   8  10        2.29       22.90     22.20 o 
  -6   9  10       84.34       81.70     32.96 o 
  -5   9  10      259.68      255.55     28.70 o 
  -4   9  10      152.07      146.65     22.20 o 
  -3   9  10      161.31      161.20     22.05 o 
  -2   9  10      664.50      700.84     75.44 o 
  -1   9  10       32.76        4.29     18.43 o 
   0   9  10      190.06      202.91     22.73 o 
   1   9  10        2.57        2.58     12.87 o 
   2   9  10      208.45      209.64     24.99 o 
   3   9  10      204.12      148.94     19.18 o 
   4   9  10      926.29      926.50     77.36 o 
   5   9  10       20.69        2.50     25.86 o 
   6   9  10      131.84      125.97     24.62 o 
   7   9  10       19.07       19.15     36.62 o 
  -6  10  10        2.65      -15.09     23.17 o 
  -5  10  10      119.34       93.96     23.46 o 
  -4  10  10      147.67      166.65     24.55 o 
  -3  10  10       11.29        0.41     18.99 o 
  -2  10  10      840.14      856.87     52.21 o 
  -1  10  10      395.96      356.74     31.07 o 
   0  10  10      316.33      351.13     75.48 o 
   1  10  10       35.99       39.01     14.94 o 
   2  10  10       10.89        0.23     14.27 o 
   3  10  10      346.51      398.88     30.68 o 
   4  10  10      543.99      717.07     67.39 o 
   5  10  10      249.60      302.26     46.21 o 
   6  10  10      243.85      328.40     50.25 o 
  -5  11  10       27.90       26.38     20.94 o 
  -4  11  10      198.21      214.59     42.06 o 
  -3  11  10        6.98        4.86     18.30 o 
  -2  11  10      190.03      189.25     25.65 o 
  -1  11  10       34.74       23.40     16.05 o 
   0  11  10      513.01      569.50     40.75 o 
   1  11  10      383.99      331.90     29.71 o 
   2  11  10       84.79       92.19     24.95 o 
   3  11  10      379.21      487.02     54.57 o 
   4  11  10       78.28       90.81     33.10 o 
   5  11  10      628.56      721.19     74.08 o 
  -3  12  10      188.59      127.48     25.65 o 
  -2  12  10      372.55      396.20     45.41 o 
  -1  12  10       19.40       34.55     18.94 o 
   0  12  10       13.05       27.23     17.01 o 
   1  12  10      272.21      251.52     30.04 o 
   2  12  10        0.13       25.65     17.81 o 
   3  12  10      224.09      293.55     43.91 o 
  -2  13  10      245.49      231.20     31.09 o 
  -1  13  10      125.54       88.91     28.09 o 
   0  13  10       26.06       37.99     20.98 o 
   1  13  10      222.89      272.27     32.37 o 
   2  13  10        0.22       -9.27     29.55 o 
  -2  -8  11       18.55       33.38     22.85 o 
  -1  -8  11        4.20      -13.98     18.72 o 
   0  -8  11      174.12      172.39     34.32 o 
   1  -8  11       39.59       23.81     43.70 o 
   2  -8  11       18.76        8.26     21.76 o 
  -4  -7  11      354.19      344.15     51.71 o 
  -3  -7  11      320.78      412.93     53.32 o 
  -2  -7  11       40.10       68.29     19.84 o 
  -1  -7  11       89.75      103.60     20.67 o 
   0  -7  11      247.20      232.39     26.68 o 
   1  -7  11        1.39       11.84     18.06 o 
   2  -7  11      239.54      299.17     41.19 o 
   3  -7  11       35.42       20.28     20.25 o 
   4  -7  11        7.88       25.56     21.36 o 
  -5  -6  11       19.06      -28.16     30.94 o 
  -4  -6  11      360.43      414.75     53.80 o 
  -3  -6  11        8.16        0.64     17.44 o 
  -2  -6  11      268.35      273.48     59.38 o 
  -1  -6  11      216.05      152.32     22.08 o 
   0  -6  11       12.08       24.05     16.49 o 
   1  -6  11      329.82      359.41     32.30 o 
   2  -6  11      202.78      183.09     25.50 o 
   3  -6  11       53.87       63.81     21.56 o 
   4  -6  11       27.09       23.30     34.74 o 
   5  -6  11        1.46       -6.61     18.64 o 
  -6  -5  11      135.35      126.98     36.10 o 
  -5  -5  11       24.14        1.60     27.81 o 
  -4  -5  11       37.20       48.16     28.57 o 
  -3  -5  11      108.51       90.82     20.20 o 
  -2  -5  11      302.72      314.83     28.53 o 
  -1  -5  11        1.51        9.39     14.70 o 
   0  -5  11      365.98      348.28     30.05 o 
   1  -5  11      227.81      216.58     25.08 o 
   2  -5  11      116.83       89.14     19.09 o 
   3  -5  11       20.02       13.69     16.51 o 
   4  -5  11       61.57       33.65     19.12 o 
   5  -5  11       43.46       48.87     26.38 o 
   6  -5  11        3.58      -33.40     19.72 o 
  -7  -4  11       23.47       43.14     32.48 o 
  -6  -4  11      156.29      183.64     39.86 o 
  -5  -4  11       49.09       23.90     25.93 o 
  -4  -4  11        4.49       -0.37     15.01 o 
  -3  -4  11        2.96        3.23     15.72 o 
  -2  -4  11       29.73       29.71     26.73 o 
  -1  -4  11      105.80      101.35     17.88 o 
   0  -4  11      126.42      103.81     17.57 o 
   1  -4  11      146.30      131.57     19.21 o 
   2  -4  11      158.84      189.20     23.01 o 
   3  -4  11        7.08       -9.53     13.33 o 
   4  -4  11      256.58      239.67     27.24 o 
   5  -4  11      439.07      493.02     72.31 o 
   6  -4  11        0.84      -21.15     18.65 o 
  -7  -3  11       20.94        5.30     27.53 o 
  -6  -3  11        2.20        7.04     25.30 o 
  -5  -3  11      299.37      340.59     44.88 o 
  -4  -3  11       49.29       10.51     14.92 o 
  -3  -3  11      574.41      615.20     40.09 o 
  -2  -3  11      167.65      160.13     41.01 o 
  -1  -3  11       91.49       86.01     43.59 o 
   0  -3  11       28.63       10.27     12.68 o 
   2  -3  11      501.52      562.55     37.90 o 
   3  -3  11      206.28      209.16     35.06 o 
   4  -3  11      202.10      193.42     29.52 o 
   5  -3  11      274.03      260.58     27.70 o 
   6  -3  11        3.80       17.82     17.10 o 
   7  -3  11       22.34       12.20     22.72 o 
  -7  -2  11       93.82       68.25     20.84 o 
  -6  -2  11      185.91      148.56     41.85 o 
  -5  -2  11      162.63      182.12     21.95 o 
  -4  -2  11      139.50      162.59     20.37 o 
  -3  -2  11      429.26      496.35     34.41 o 
  -2  -2  11      161.59      102.76     19.79 o 
  -1  -2  11       66.73       48.68     13.55 o 
   0  -2  11       39.02       33.23     13.04 o 
   1  -2  11      133.30       78.52     15.10 o 
   2  -2  11      196.01      148.04     28.37 o 
   3  -2  11       29.23        2.14     13.62 o 
   4  -2  11      707.29      814.93     49.51 o 
   5  -2  11        4.48        9.89     15.21 o 
   6  -2  11        8.88        8.43     17.05 o 
   7  -2  11       63.52       37.64     20.71 o 
  -8  -1  11       14.72       -8.04     29.06 o 
  -7  -1  11       85.65       76.73     19.49 o 
  -6  -1  11      348.87      238.81     24.77 o 
  -5  -1  11       23.49       26.52     11.15 o 
  -4  -1  11        5.24      -11.75      9.52 o 
  -3  -1  11      752.38      700.47     41.68 o 
  -2  -1  11      289.05      276.98     23.44 o 
  -1  -1  11      427.20      415.16     29.27 o 
   0  -1  11     1196.61     1180.84     59.36 o 
   1  -1  11      483.01      468.53     32.12 o 
   2  -1  11      177.29      162.38     18.74 o 
   3  -1  11       35.76       12.76     12.38 o 
   4  -1  11      342.39      348.71     29.76 o 
   5  -1  11      251.48      236.37     24.58 o 
   6  -1  11       21.93       10.22     16.48 o 
   7  -1  11       81.69       58.91     27.32 o 
  -8   0  11       86.61       65.86     30.60 o 
  -7   0  11      236.03      198.96     24.29 o 
  -6   0  11      169.40      145.74     19.81 o 
  -5   0  11       25.36       36.27     11.04 o 
  -4   0  11      591.91      583.83     31.60 o 
  -3   0  11      103.30       65.10     10.98 o 
  -2   0  11       71.94       74.30     12.70 o 
  -1   0  11      357.00      346.79     25.80 o 
   0   0  11      239.95      181.11     34.32 o 
   1   0  11      136.06      114.39     16.75 o 
   2   0  11      165.69      157.66     18.60 o 
   3   0  11        2.57       -9.04     10.54 o 
   4   0  11       44.25       25.38     13.69 o 
   5   0  11      266.06      217.03     28.64 o 
   6   0  11       99.61      121.27     34.85 o 
   7   0  11       11.18        7.80     17.79 o 
   8   0  11        1.44        1.60     30.87 o 
  -8   1  11      267.85      249.50     41.96 o 
  -7   1  11      129.33      132.42     29.83 o 
  -6   1  11       97.97      105.01     15.22 o 
  -5   1  11      209.83      192.81     16.53 o 
  -4   1  11      132.80      154.96     14.21 o 
  -3   1  11     1250.75     1244.39     48.97 o 
  -2   1  11      542.79      567.90     45.38 o 
  -1   1  11      134.53      141.87     12.36 o 
   0   1  11     2174.19     2313.76    123.04 o 
   1   1  11       53.86       52.24     13.25 o 
   2   1  11      589.09      635.10     38.61 o 
   3   1  11     1178.51     1093.95     56.30 o 
   4   1  11        2.26        0.89     12.52 o 
   5   1  11      404.64      377.61     38.58 o 
   6   1  11      291.05      270.55     32.86 o 
   7   1  11      719.59      841.90     76.31 o 
   8   1  11       13.58       51.22     30.60 o 
  -8   2  11      259.21      205.32     40.84 o 
  -7   2  11       53.19       10.24     24.74 o 
  -6   2  11      543.32      541.45    108.58 o 
  -5   2  11       63.09       47.56     14.48 o 
  -4   2  11       72.66       45.27     10.15 o 
  -3   2  11      876.15      859.35     36.29 o 
  -2   2  11      469.79      441.13     23.13 o 
  -1   2  11        3.56        4.49      7.87 o 
   0   2  11      368.40      322.90     18.66 o 
   1   2  11      564.14      559.33     26.31 o 
   2   2  11      745.66      724.14     40.88 o 
   3   2  11     1005.69     1098.63     55.88 o 
   4   2  11      238.45      211.48     21.96 o 
   5   2  11        2.46       11.99     13.89 o 
   6   2  11      157.70      170.33     22.52 o 
   7   2  11      650.23      867.82     78.41 o 
   8   2  11       12.73        1.74     28.16 o 
  -8   3  11        4.04      -12.41     29.34 o 
  -7   3  11       45.32       44.13     17.31 o 
  -6   3  11       60.81       54.44     16.45 o 
  -5   3  11       57.83       56.06     14.86 o 
  -4   3  11        7.50       -2.39     11.62 o 
  -3   3  11      672.54      728.10     32.07 o 
  -2   3  11       33.83       22.00      9.08 o 
  -1   3  11      258.05      262.16     21.59 o 
   0   3  11      641.98      593.17     27.48 o 
   1   3  11      218.97      192.12     14.31 o 
   2   3  11      135.56      104.62     14.43 o 
   3   3  11      431.50      482.18     48.88 o 
   4   3  11       96.01       58.98     14.77 o 
   5   3  11     1314.96     1367.72     68.33 o 
   6   3  11       85.89       93.32     26.55 o 
   7   3  11       15.79       19.24     25.37 o 
   8   3  11       49.45       40.14     31.71 o 
  -8   4  11       13.34       32.13     28.78 o 
  -7   4  11       82.13       75.95     18.52 o 
  -6   4  11       39.20       36.97     22.62 o 
  -5   4  11       13.17       10.85     13.45 o 
  -4   4  11      266.11      228.49     26.03 o 
  -3   4  11       59.94       38.12     13.28 o 
  -2   4  11      650.44      655.08     38.09 o 
  -1   4  11      685.49      797.05     34.40 o 
   0   4  11      465.80      454.23     23.50 o 
   1   4  11       38.29       18.08      8.73 o 
   2   4  11       30.00       20.43      8.43 o 
   3   4  11       13.28       -0.03     10.68 o 
   4   4  11     1370.05     1440.54     56.43 o 
   5   4  11      380.87      383.72     29.58 o 
   6   4  11      363.82      414.88     48.65 o 
   7   4  11       91.00       91.65     31.71 o 
   8   4  11       81.64       60.15     32.76 o 
  -8   5  11        9.27       37.98     32.27 o 
  -7   5  11      391.17      461.25     80.53 o 
  -6   5  11      634.76      600.42     40.90 o 
  -5   5  11      149.22      148.74     40.39 o 
  -4   5  11        0.89      -18.01     11.09 o 
  -3   5  11        7.31        6.14     15.33 o 
  -2   5  11        9.19        8.01     10.75 o 
  -1   5  11      269.31      247.92     21.48 o 
   0   5  11      355.35      357.96     24.85 o 
   2   5  11       20.25        4.25      7.98 o 
   3   5  11      731.17      702.45     39.66 o 
   4   5  11      166.53      153.08     20.67 o 
   5   5  11       25.79       -4.95     15.39 o 
   6   5  11      525.57      570.79     57.71 o 
   7   5  11       11.91       32.34     25.09 o 
   8   5  11       59.71       25.30     32.13 o 
  -7   6  11       64.39       73.99     20.73 o 
  -6   6  11      931.68      956.99     56.55 o 
  -5   6  11      247.43      223.68     24.67 o 
  -4   6  11      105.13       93.34     17.62 o 
  -3   6  11       76.36       50.46     14.83 o 
  -2   6  11      306.16      245.13     31.95 o 
  -1   6  11      340.36      303.81     24.46 o 
   0   6  11     1840.65     1805.38     83.64 o 
   1   6  11     1063.39      918.38     38.03 o 
   2   6  11      555.32      585.86     28.49 o 
   3   6  11      150.07      114.44     16.05 o 
   4   6  11      442.58      447.20     25.34 o 
   5   6  11        0.43      -11.63     12.85 o 
   6   6  11      266.04      296.01     28.82 o 
   7   6  11       49.62       31.73     19.86 o 
   8   6  11       59.65       77.50     35.06 o 
  -7   7  11      124.84      134.55     24.57 o 
  -6   7  11      120.72      206.85     36.24 o 
  -5   7  11        3.20        9.58     14.56 o 
  -4   7  11      217.37      211.91     24.42 o 
  -3   7  11        1.23        1.43     13.16 o 
  -2   7  11       18.05       29.66     13.26 o 
  -1   7  11        0.44       -7.39     10.86 o 
   0   7  11       31.55       25.66     11.41 o 
   1   7  11        2.48        2.66     11.24 o 
   2   7  11      555.71      607.77     37.45 o 
   3   7  11       60.74       37.78     19.79 o 
   4   7  11        4.03       20.87     10.84 o 
   5   7  11        6.42       -2.28     18.40 o 
   6   7  11       17.00        6.97     17.32 o 
   7   7  11      520.99      604.57     44.56 o 
  -6   8  11      158.39      163.59     24.94 o 
  -5   8  11       27.98       36.59     17.10 o 
  -4   8  11      799.09      825.41     97.01 o 
  -3   8  11      545.81      642.24     89.35 o 
  -2   8  11       73.64       68.77     16.04 o 
  -1   8  11      652.24      602.76     72.93 o 
   0   8  11      100.41       77.48     15.94 o 
   1   8  11     2402.87     2762.76    123.76 o 
   2   8  11     2019.29     2138.16    151.83 o 
   3   8  11      383.20      285.93     24.57 o 
   4   8  11       13.32       17.81     12.60 o 
   5   8  11       88.37       93.84     20.03 o 
   6   8  11       10.28       21.55     19.47 o 
   7   8  11      297.02      374.83     37.23 o 
  -6   9  11       34.16       67.01     22.79 o 
  -5   9  11        1.36      -16.38     15.34 o 
  -4   9  11       89.46      107.51     23.35 o 
  -3   9  11       29.90       21.20     15.65 o 
  -2   9  11        1.04        5.75     15.04 o 
  -1   9  11      179.97      134.12     19.94 o 
   0   9  11       34.77       35.97     14.50 o 
   1   9  11      303.75      265.75     25.10 o 
   2   9  11       37.44       24.80     14.23 o 
   3   9  11      346.70      359.45     29.50 o 
   4   9  11       38.25       57.36     27.04 o 
   5   9  11      162.61      223.44     39.38 o 
   6   9  11      131.87      146.68     27.46 o 
  -5  10  11       41.31       57.38     21.23 o 
  -4  10  11       57.24       79.36     20.11 o 
  -3  10  11      227.62      206.81     26.74 o 
  -2  10  11       13.97       -8.21     14.76 o 
  -1  10  11     2022.06     2004.91     96.39 o 
   0  10  11       99.54       59.59     16.80 o 
   1  10  11      307.39      253.15     25.88 o 
   2  10  11        0.18       -3.92     18.96 o 
   3  10  11      360.75      393.93     74.89 o 
   4  10  11       28.79       37.63     28.37 o 
   5  10  11      226.95      275.15     45.93 o 
   6  10  11      363.26      370.07     54.08 o 
  -4  11  11        1.14      -23.18     19.00 o 
  -3  11  11       20.21       11.31     19.17 o 
  -2  11  11        3.81       28.59     17.81 o 
  -1  11  11      111.28       87.55     20.52 o 
   0  11  11      257.70      266.01     50.60 o 
   1  11  11      183.83      179.52     24.05 o 
   2  11  11       18.79       23.48     25.09 o 
   3  11  11        7.41       10.11     24.18 o 
   5  11  11      322.80      266.86     47.53 o 
  -3  12  11      395.12      377.27     37.11 o 
  -2  12  11        5.18        3.82     19.52 o 
   0  12  11       44.58       21.38     17.89 o 
   1  12  11       56.97       20.44     24.71 o 
   2  12  11      244.10      328.21     32.36 o 
   3  12  11       17.59       34.43     28.64 o 
   4  12  11      414.13      509.39     61.47 o 
   0  13  11       33.29       38.38     22.22 o 
   1  13  11      143.91      120.89     26.31 o 
  -3  -7  12        6.23      -10.38     31.99 o 
  -2  -7  12       41.02       25.77     21.12 o 
  -1  -7  12      144.47      127.35     25.33 o 
   0  -7  12       45.58       12.49     18.69 o 
   1  -7  12      316.94      382.05     57.50 o 
   2  -7  12       17.40       26.10     22.20 o 
  -4  -6  12        8.08       26.90     31.57 o 
  -3  -6  12       36.63       24.90     20.66 o 
  -2  -6  12       10.36       26.87     18.92 o 
  -1  -6  12       20.52        9.69     15.55 o 
   0  -6  12        0.51        0.31     17.43 o 
   1  -6  12      168.38      154.48     24.46 o 
   2  -6  12       68.31       61.21     20.65 o 
   3  -6  12      214.31      211.84     28.07 o 
   4  -6  12        1.12        8.50     19.86 o 
  -5  -5  12      185.91      174.58     38.54 o 
  -4  -5  12       11.29       -4.53     28.92 o 
  -3  -5  12       15.25       40.49     18.42 o 
  -2  -5  12        0.89      -15.78     15.62 o 
  -1  -5  12       29.97       36.68     16.69 o 
   0  -5  12       88.29      119.28     20.35 o 
   1  -5  12      298.86      272.63     28.83 o 
   2  -5  12        4.17        0.82     16.61 o 
   3  -5  12       50.10       57.47     21.16 o 
   4  -5  12       32.34       24.07     19.70 o 
   5  -5  12       82.91      112.37     26.18 o 
  -5  -4  12       36.43       15.05     29.20 o 
  -4  -4  12      319.35      340.61     31.34 o 
  -3  -4  12        5.41        4.23     37.50 o 
  -2  -4  12        4.28       -6.27     18.61 o 
  -1  -4  12       66.71       39.55     17.23 o 
   0  -4  12      496.98      539.52     70.11 o 
   1  -4  12        1.85       -1.94     14.41 o 
   2  -4  12      521.70      516.77     38.76 o 
   3  -4  12       33.60        9.04     25.82 o 
   4  -4  12      453.28      448.17     46.97 o 
   5  -4  12       11.34       29.73     18.52 o 
  -6  -3  12       41.52       54.99     29.55 o 
  -5  -3  12      196.10      195.35     35.82 o 
  -4  -3  12      152.99      111.63     20.95 o 
  -3  -3  12       95.75       77.20     25.47 o 
  -2  -3  12      393.04      442.53     34.17 o 
  -1  -3  12        5.56       16.28     14.18 o 
   0  -3  12       29.94       19.82     20.66 o 
   1  -3  12       26.28       -0.41     13.26 o 
   2  -3  12       13.12      -10.75     14.38 o 
   3  -3  12        9.88       38.60     16.69 o 
   4  -3  12      176.30      181.28     31.75 o 
   5  -3  12      402.65      379.94     35.03 o 
   6  -3  12        3.42       15.28     19.43 o 
  -7  -2  12       20.99      -18.68     29.13 o 
  -6  -2  12      267.78      258.21     41.82 o 
  -5  -2  12       11.49       14.03     18.85 o 
  -4  -2  12      118.00      113.70     28.85 o 
  -3  -2  12        7.43        0.37     13.70 o 
  -2  -2  12      493.80      472.22     33.87 o 
  -1  -2  12      344.96      332.08     28.11 o 
   0  -2  12      170.55      183.41     45.06 o 
   1  -2  12       81.28       65.04     16.38 o 
   2  -2  12      526.96      582.23     39.03 o 
   3  -2  12      643.21      750.34    113.74 o 
   4  -2  12      318.88      300.68     28.37 o 
   5  -2  12      107.04      122.75     21.40 o 
   6  -2  12       22.66       12.96     18.27 o 
  -7  -1  12       40.65       26.50     19.32 o 
  -6  -1  12       10.46       22.09     24.81 o 
  -5  -1  12      437.13      494.61     35.52 o 
  -4  -1  12      740.93      872.06     50.68 o 
  -2  -1  12      295.42      259.83     24.83 o 
  -1  -1  12      140.25      105.66     17.94 o 
   0  -1  12      257.71      198.99     21.02 o 
   1  -1  12      330.39      305.08     59.55 o 
   2  -1  12       40.52       26.45     14.31 o 
   3  -1  12     1694.35     1775.65    122.24 o 
   4  -1  12        0.01       -2.35     14.54 o 
   5  -1  12       11.35        7.89     16.41 o 
   6  -1  12       46.72       53.27     33.52 o 
   7  -1  12       81.95       94.20     22.35 o 
  -7   0  12        0.78       20.77     25.72 o 
  -6   0  12      110.54       60.57     17.03 o 
  -5   0  12      302.89      381.92     24.12 o 
  -4   0  12      229.80      195.16     21.48 o 
  -3   0  12      226.20      229.73     23.11 o 
  -2   0  12      688.82      667.27     40.68 o 
  -1   0  12       35.35       70.77     14.77 o 
   0   0  12       19.65        7.58     11.50 o 
   1   0  12     1549.40     1660.85     79.49 o 
   2   0  12        2.23        6.69     20.59 o 
   3   0  12      154.24      159.30     20.94 o 
   4   0  12       17.38       25.73     14.83 o 
   5   0  12      706.24      723.78     46.73 o 
   6   0  12       13.69        8.93     20.39 o 
   7   0  12      175.49      179.74     37.29 o 
  -7   1  12       23.55       22.58     27.18 o 
  -6   1  12      109.68       68.59     30.84 o 
  -5   1  12       35.15       45.25     12.68 o 
  -4   1  12        1.28      -15.00      9.57 o 
  -3   1  12       78.42       78.97     11.99 o 
  -2   1  12       57.52       19.03     17.88 o 
  -1   1  12       28.93       31.68     12.92 o 
   0   1  12        1.24       -7.51     10.78 o 
   1   1  12     2224.67     2590.88    116.07 o 
   2   1  12     1249.46     1346.22    106.46 o 
   3   1  12       34.88       23.16     13.77 o 
   4   1  12       18.27       34.20     15.37 o 
   5   1  12       13.46       23.83     23.45 o 
   6   1  12      381.93      438.02     35.52 o 
   7   1  12        0.13        4.53     27.25 o 
  -7   2  12        6.64       18.19     27.11 o 
  -6   2  12       27.33       38.21     16.20 o 
  -5   2  12      208.50      205.90     21.64 o 
  -4   2  12       89.50       85.53     15.83 o 
  -3   2  12        1.77       -2.77     14.84 o 
  -2   2  12       32.67       21.69      9.11 o 
  -1   2  12      238.97      214.97     16.05 o 
   0   2  12      140.01       84.46     20.28 o 
   1   2  12      467.29      457.46     31.17 o 
   2   2  12      426.87      446.90     31.12 o 
   3   2  12      364.98      308.06     28.37 o 
   4   2  12       18.71       29.04     14.53 o 
   5   2  12      101.01      108.46     19.67 o 
   6   2  12      273.89      301.52     59.13 o 
   7   2  12       24.47       12.48     27.18 o 
  -7   3  12        9.97        8.71     25.23 o 
  -6   3  12       30.06       20.79     15.90 o 
  -5   3  12        6.13        2.50     13.32 o 
  -4   3  12      179.09      199.78     21.57 o 
  -3   3  12      268.68      194.24     23.59 o 
  -2   3  12      683.10      652.91     30.38 o 
  -1   3  12     1824.04     1953.63     72.28 o 
   0   3  12     1345.70     1479.09     56.70 o 
   1   3  12        1.66       -1.23      8.12 o 
   2   3  12       50.12       54.39     20.18 o 
   4   3  12     1374.77     1487.71     73.06 o 
   5   3  12       56.49       44.66     16.34 o 
   6   3  12      131.17      162.52     32.96 o 
   7   3  12       72.62      123.01     34.29 o 
  -7   4  12       21.10       22.79     21.22 o 
  -6   4  12        1.60      -10.78     14.41 o 
  -5   4  12       28.79       32.83     19.86 o 
  -4   4  12       47.17        2.03     30.18 o 
  -3   4  12      156.26      105.19     20.42 o 
  -2   4  12      645.04      620.13     59.27 o 
  -1   4  12      110.03       67.87     11.03 o 
   0   4  12       30.54       32.03      9.69 o 
   1   4  12        6.81        4.25      8.40 o 
   3   4  12       10.11       -7.20     12.29 o 
   4   4  12      534.64      618.36     65.16 o 
   5   4  12      347.03      308.37     27.37 o 
   6   4  12       21.35       51.02     26.76 o 
   7   4  12      229.22      231.59     42.51 o 
  -7   5  12        3.67      -16.88     39.38 o 
  -6   5  12      101.25      120.13     23.00 o 
  -5   5  12      351.55      326.48     29.00 o 
  -4   5  12       59.86       74.12     16.77 o 
  -3   5  12      360.76      325.82     27.07 o 
  -2   5  12     1426.07     1534.66     74.12 o 
  -1   5  12      696.42      728.20     50.67 o 
   0   5  12      148.08      169.20     18.87 o 
   1   5  12        7.62        8.82      8.47 o 
   2   5  12      170.08      118.39     17.93 o 
   3   5  12      208.28      188.42     15.95 o 
   4   5  12        1.01        7.04     13.67 o 
   5   5  12      668.61      854.01     49.89 o 
   6   5  12       33.24        8.71     22.23 o 
   7   5  12      163.08      146.01     34.08 o 
  -7   6  12        0.78       10.66     24.25 o 
  -6   6  12        1.43        7.12     23.59 o 
  -5   6  12      402.91      388.96     32.60 o 
  -4   6  12       25.14       -0.27     13.46 o 
  -3   6  12      135.66      145.85     35.06 o 
  -2   6  12      137.28      120.10     28.92 o 
  -1   6  12      653.66      737.86     59.07 o 
   1   6  12      118.75      106.90     15.94 o 
   2   6  12        5.15       10.19      9.04 o 
   3   6  12      313.89      344.44     43.19 o 
   4   6  12      133.72       96.07     22.92 o 
   5   6  12      443.36      470.99     34.57 o 
   6   6  12        0.57        1.60     22.86 o 
   7   6  12      102.30       66.28     31.15 o 
  -6   7  12       11.34       47.61     19.53 o 
  -5   7  12       48.18       26.88     16.55 o 
  -4   7  12      440.31      403.12     66.14 o 
  -3   7  12      697.45      916.03     91.51 o 
  -2   7  12       35.85        9.34     13.20 o 
  -1   7  12       50.96       39.41     23.03 o 
   0   7  12        2.03       -4.57     14.43 o 
   1   7  12     1025.01     1061.58     55.45 o 
   2   7  12       78.95       57.76     44.64 o 
   3   7  12      159.72      140.51     14.79 o 
   4   7  12      150.39      125.37     15.76 o 
   5   7  12      161.09      183.30     27.67 o 
   6   7  12      648.19      756.60     49.13 o 
   7   7  12       28.92       25.09     30.04 o 
  -6   8  12        5.63      -27.65     18.46 o 
  -5   8  12      136.01      155.69     23.90 o 
  -4   8  12        1.39       -3.26     25.68 o 
  -3   8  12      711.74      763.97     48.48 o 
  -2   8  12      262.27      245.94     25.12 o 
  -1   8  12        7.95        0.77     13.11 o 
   0   8  12       14.87       18.41     13.62 o 
   1   8  12      430.43      350.40     28.86 o 
   2   8  12      731.80      723.79     43.83 o 
   3   8  12      276.13      244.30     24.37 o 
   4   8  12      118.66       99.57     31.71 o 
   5   8  12        5.22       -9.09     16.80 o 
   6   8  12       30.93       23.86     20.15 o 
  -5   9  12      148.27      193.24     38.12 o 
  -4   9  12        6.60      -15.10     15.78 o 
  -3   9  12        1.09       -1.87     15.63 o 
  -2   9  12        4.90       10.80     15.51 o 
  -1   9  12      211.64      196.91     22.50 o 
   0   9  12        1.94        8.16     13.70 o 
   1   9  12       28.76       21.85     13.97 o 
   2   9  12      392.36      379.71     39.03 o 
   3   9  12      207.99      180.28     23.13 o 
   5   9  12      145.31      127.12     32.76 o 
   6   9  12      203.04      220.37     42.58 o 
  -5  10  12      164.38      146.79     27.99 o 
  -4  10  12       53.28       58.84     20.78 o 
  -3  10  12       15.67       -0.52     17.10 o 
  -2  10  12       88.34       78.11     19.71 o 
  -1  10  12        7.76       10.48     15.99 o 
   0  10  12     1573.93     1738.85     86.26 o 
   1  10  12        8.55       10.97     15.75 o 
   2  10  12       99.02       73.39     25.68 o 
   3  10  12        0.16       -6.68     16.52 o 
   4  10  12       42.57       -5.71     21.26 o 
   5  10  12       60.10       59.59     31.57 o 
  -4  11  12       64.22       31.01     21.03 o 
  -3  11  12        0.07      -35.89     19.02 o 
  -2  11  12        3.60       21.95     19.17 o 
  -1  11  12      201.13      185.81     59.17 o 
   0  11  12      166.82      134.81     23.45 o 
   1  11  12        0.77       19.07     17.96 o 
   2  11  12       84.24       72.20     18.98 o 
   3  11  12      265.61      317.24     47.60 o 
   4  11  12       47.70       38.96     30.87 o 
  -2  12  12      369.31      321.40     34.37 o 
  -1  12  12      149.64      202.05     28.04 o 
   0  12  12       84.42       83.56     22.88 o 
   1  12  12       26.96        1.39     19.59 o 
   2  12  12       13.27        5.68     20.22 o 
   3  12  12       51.10       68.58     34.85 o 
  -3  -6  13        1.37        1.36     22.34 o 
  -2  -6  13       88.06       80.79     23.21 o 
  -1  -6  13      141.67      138.70     34.78 o 
   0  -6  13      497.67      540.85     42.26 o 
   1  -6  13        7.45      -13.07     18.91 o 
   2  -6  13        1.23      -20.26     21.08 o 
  -4  -5  13        5.56       23.56     34.50 o 
  -3  -5  13      180.64      203.95     28.74 o 
  -2  -5  13       26.07       19.25     18.70 o 
  -1  -5  13      227.81      305.88     53.25 o 
   0  -5  13       97.29       27.82     27.60 o 
   1  -5  13      237.92      235.98     29.00 o 
   2  -5  13      214.23      220.27     27.99 o 
   3  -5  13      272.81      290.47     32.15 o 
  -5  -4  13       63.71       53.32     33.73 o 
  -4  -4  13        2.33        2.03     19.82 o 
  -3  -4  13      645.27      750.43     53.70 o 
  -2  -4  13      128.22      141.15     23.78 o 
  -1  -4  13        2.06       -7.76     16.03 o 
   0  -4  13        9.15       20.62     17.69 o 
   1  -4  13      538.75      543.26     45.06 o 
   2  -4  13        5.72        7.13     17.00 o 
   3  -4  13       73.72       82.27     26.14 o 
   4  -4  13       85.05       43.02     21.53 o 
  -5  -3  13       24.96       37.77     27.39 o 
  -4  -3  13       66.30       75.18     20.05 o 
  -3  -3  13      230.56      261.69     27.95 o 
  -2  -3  13      102.59       85.86     35.61 o 
  -1  -3  13     1118.91     1181.95     63.25 o 
   0  -3  13      246.42      184.51     23.56 o 
   1  -3  13      538.83      640.37     65.09 o 
   2  -3  13       55.14       37.19     16.60 o 
   3  -3  13      159.21      182.33     24.34 o 
   4  -3  13       44.21       77.54     21.60 o 
   5  -3  13       82.13       99.59     24.43 o 
  -5  -2  13      282.64      350.21     48.30 o 
  -4  -2  13      122.66       70.47     20.18 o 
  -3  -2  13      383.98      485.53     37.12 o 
  -2  -2  13      421.46      458.34     35.45 o 
  -1  -2  13      768.64      804.87     49.15 o 
   0  -2  13      150.79      114.39     21.40 o 
   1  -2  13      128.82      139.34     28.61 o 
   2  -2  13       57.38       59.24     17.36 o 
   3  -2  13      509.34      513.61     39.07 o 
   4  -2  13      706.38      876.21     54.18 o 
   5  -2  13        0.38      -13.33     16.82 o 
   6  -2  13      438.65      469.52     75.86 o 
  -6  -1  13       28.07       33.03     27.81 o 
  -5  -1  13       15.34       27.74     19.48 o 
  -4  -1  13       38.42       28.97     16.76 o 
  -3  -1  13      415.90      432.17     65.16 o 
  -2  -1  13       12.18       23.79     14.33 o 
  -1  -1  13      205.21      204.32     22.96 o 
   0  -1  13      756.76      811.17     48.92 o 
   1  -1  13       57.03       65.00     16.93 o 
   2  -1  13        8.50       24.40     16.76 o 
   3  -1  13        0.97       -5.10     15.00 o 
   4  -1  13      767.70      931.39     56.03 o 
   5  -1  13       16.47      -10.50     17.39 o 
   6  -1  13      157.69      171.84     28.85 o 
  -6   0  13      330.31      330.07     42.79 o 
  -5   0  13      150.13      160.06     23.26 o 
  -4   0  13      136.94      154.90     22.03 o 
  -3   0  13      197.69      149.33     21.34 o 
  -2   0  13       74.05       66.20     15.84 o 
  -1   0  13      703.18      799.86     47.26 o 
   0   0  13      588.99      642.03     40.83 o 
   1   0  13       17.52       16.96     21.57 o 
   2   0  13      909.67      951.16     64.57 o 
   3   0  13       17.54       26.87     15.93 o 
   4   0  13      160.09      154.99     23.43 o 
   5   0  13       10.09        5.33     17.17 o 
   6   0  13      428.72      447.72     39.36 o 
  -7   1  13       30.09       -5.44     28.23 o 
  -6   1  13      186.98      169.84     23.63 o 
  -5   1  13        2.89       12.20     21.95 o 
  -4   1  13      407.98      421.52     50.35 o 
  -3   1  13      191.34      128.73     19.14 o 
  -2   1  13      143.04      139.34     19.61 o 
  -1   1  13       45.95       29.14     13.87 o 
   0   1  13       56.21       66.87     16.11 o 
   1   1  13     1029.23      907.95     71.71 o 
   2   1  13     1378.55     1235.59     63.32 o 
   3   1  13        4.80       -9.32     21.22 o 
   4   1  13       36.41       32.17     16.60 o 
   5   1  13       42.70       28.03     18.03 o 
   6   1  13      233.38      324.95     32.31 o 
   7   1  13      513.02      469.11     57.15 o 
  -7   2  13        2.02       53.32     34.08 o 
  -6   2  13      175.15      244.56     44.50 o 
  -5   2  13      115.38      111.68     18.81 o 
  -4   2  13     1344.92     1525.05     74.72 o 
  -3   2  13       65.00       45.15     11.68 o 
  -2   2  13        9.69       -3.04     16.48 o 
  -1   2  13       11.15       12.46     13.10 o 
   0   2  13      305.35      262.79     24.30 o 
   1   2  13      197.03      214.54     22.44 o 
   2   2  13      246.22      245.37     24.95 o 
   3   2  13      719.59      805.36     88.68 o 
   4   2  13       47.30       26.36     15.60 o 
   5   2  13      293.38      294.61     68.40 o 
   6   2  13       50.33       21.37     20.08 o 
   7   2  13      370.76      524.86     61.61 o 
  -7   3  13      101.44       54.08     30.80 o 
  -6   3  13      241.59      278.55     28.05 o 
  -5   3  13       10.20       26.43     15.40 o 
  -4   3  13       34.17       37.62     18.96 o 
  -3   3  13      882.69      862.22     51.05 o 
  -2   3  13        0.63        0.13     10.11 o 
  -1   3  13      506.68      530.10     35.01 o 
   0   3  13       64.48       54.95     22.62 o 
   1   3  13      345.71      348.46     33.42 o 
   2   3  13        0.52        8.23     12.12 o 
   3   3  13      414.53      427.80     41.78 o 
   4   3  13        4.48       12.90     14.98 o 
   5   3  13      369.96      322.82     30.21 o 
   6   3  13      202.03      188.52     38.75 o 
   7   3  13        1.79      -45.09     29.48 o 
  -7   4  13      457.60      602.52     43.80 o 
  -6   4  13      249.77      283.93     53.42 o 
  -5   4  13       20.14        2.67     15.62 o 
  -4   4  13      225.98      201.40     23.10 o 
  -3   4  13      210.51      217.85     24.15 o 
  -2   4  13      306.65      324.28     58.33 o 
  -1   4  13      746.17      853.06     47.23 o 
   0   4  13       65.66       46.52     10.90 o 
   1   4  13      264.74      256.05     46.21 o 
   2   4  13        3.22      -16.15     12.20 o 
   3   4  13      277.18      208.64     22.69 o 
   4   4  13      235.73      247.49     25.75 o 
   5   4  13      552.26      633.28     42.58 o 
   6   4  13      193.54      139.39     34.78 o 
   7   4  13       26.70       -8.92     26.76 o 
  -7   5  13       17.99       13.91     20.91 o 
  -6   5  13       35.58        3.83     18.23 o 
  -5   5  13      399.79      480.33     36.45 o 
  -4   5  13        0.07       14.38     13.80 o 
  -3   5  13      589.01      607.79    101.47 o 
  -2   5  13      452.87      399.23     78.82 o 
  -1   5  13     1738.70     1939.93    192.32 o 
   0   5  13      131.33      115.58     17.63 o 
   1   5  13        1.54        5.37      9.72 o 
   2   5  13      317.45      305.05     42.30 o 
   3   5  13      306.25      255.84     24.75 o 
   4   5  13     1049.60     1078.15     57.08 o 
   5   5  13        1.30       -0.18     15.30 o 
   6   5  13      226.01      232.85     40.07 o 
   7   5  13        3.48        2.93     28.02 o 
  -6   6  13       83.30       52.69     27.91 o 
  -5   6  13       59.77       52.13     19.16 o 
  -4   6  13       24.18       20.90     16.73 o 
  -3   6  13      139.88      112.60     29.76 o 
  -2   6  13       34.29       34.50     14.87 o 
  -1   6  13      144.66      128.57     18.51 o 
   0   6  13      141.72       82.15     15.99 o 
   1   6  13       56.72       20.98     13.46 o 
   2   6  13      361.36      302.26     23.00 o 
   3   6  13        0.61       -5.32     10.35 o 
   4   6  13      483.28      465.28     34.22 o 
   5   6  13       20.67       19.10     22.30 o 
   6   6  13      293.14      391.05     50.18 o 
   7   6  13        1.26       10.45     31.57 o 
  -6   7  13       24.23       54.05     22.10 o 
  -5   7  13       91.04       94.45     21.76 o 
  -4   7  13      749.91      869.58     53.19 o 
  -3   7  13      502.93      524.01     38.33 o 
  -2   7  13        9.94       23.98     14.44 o 
  -1   7  13       13.43      -14.25     27.08 o 
   0   7  13      837.12      889.22     50.11 o 
   1   7  13      118.08       98.23     30.67 o 
   2   7  13      973.67      964.97     51.89 o 
   3   7  13      523.09      480.94     34.32 o 
   4   7  13      110.75      118.49     15.62 o 
   5   7  13       91.66      102.73     29.83 o 
   6   7  13       36.64        5.92     27.04 o 
  -5   8  13       11.88       -1.14     19.17 o 
  -4   8  13      212.87      244.90     28.44 o 
  -3   8  13       17.51       26.17     17.07 o 
  -2   8  13      354.31      408.35     33.87 o 
  -1   8  13        6.77       -3.65     13.96 o 
   0   8  13        6.35       -0.73     13.90 o 
   1   8  13      158.16      126.87     19.19 o 
   2   8  13      435.65      431.01     32.50 o 
   3   8  13      311.98      297.50     27.05 o 
   4   8  13      167.78      142.22     24.74 o 
   5   8  13      114.74       76.87     32.27 o 
   6   8  13      143.36      163.43     37.70 o 
  -5   9  13       13.96      -22.29     18.61 o 
  -4   9  13      101.28      112.67     22.51 o 
  -3   9  13      151.68      151.54     24.71 o 
  -2   9  13      357.53      344.96     31.53 o 
  -1   9  13        0.97      -20.16     28.47 o 
   0   9  13      100.14       61.33     17.62 o 
   1   9  13      670.46      738.25     86.28 o 
   2   9  13       36.92       46.09     16.90 o 
   3   9  13      497.63      502.17     54.08 o 
   4   9  13        0.50      -22.09     24.67 o 
   5   9  13       69.17       12.61     31.99 o 
  -4  10  13        8.85       -9.03     20.25 o 
  -3  10  13       15.27       36.46     21.24 o 
  -2  10  13       14.15       -5.26     17.90 o 
  -1  10  13      205.10      216.72     25.84 o 
   0  10  13       35.24       30.55     16.60 o 
   1  10  13      291.97      288.62     38.68 o 
   2  10  13       38.26       27.55     19.62 o 
   3  10  13      241.34      266.62     28.74 o 
   4  10  13       35.85        4.04     26.55 o 
  -3  11  13       20.95       49.84     23.53 o 
  -2  11  13       12.88       10.93     19.24 o 
  -1  11  13      675.60      888.09    102.03 o 
   0  11  13       67.79       35.74     23.45 o 
   1  11  13      303.93      303.75     32.65 o 
   2  11  13      110.41       77.79     41.47 o 
   3  11  13       62.21       75.97     30.11 o 
   0  12  13      364.49      406.98     36.74 o 
   1  12  13      150.83      174.04     27.91 o 
  -2  -5  14       63.51       97.95     40.46 o 
  -1  -5  14      104.10      106.14     45.86 o 
   0  -5  14      280.60      271.60     42.20 o 
   1  -5  14       82.88       44.79     22.58 o 
   2  -5  14      219.55      283.55     32.84 o 
  -4  -4  14       73.31       23.28     34.71 o 
  -3  -4  14        9.55       34.84     21.09 o 
  -2  -4  14       53.28       35.48     20.49 o 
  -1  -4  14       12.13       -8.05     19.07 o 
   0  -4  14        6.28        8.79     20.21 o 
   1  -4  14       53.70       55.26     33.17 o 
   2  -4  14      343.14      484.80     40.70 o 
   3  -4  14      106.07       77.24     26.94 o 
  -4  -3  14      187.45      200.28     28.75 o 
  -3  -3  14       24.89        7.40     18.63 o 
  -2  -3  14      684.32      780.38     50.69 o 
  -1  -3  14        6.52      -13.07     17.98 o 
   0  -3  14      192.97      238.17     27.46 o 
   1  -3  14        0.32       -0.52     17.93 o 
   2  -3  14      400.13      502.49     40.00 o 
   3  -3  14       37.08       36.73     19.59 o 
   4  -3  14      353.73      432.87     58.89 o 
  -5  -2  14        0.25       15.40     30.53 o 
  -4  -2  14        3.30       -6.66     19.40 o 
  -3  -2  14       14.21       29.71     28.47 o 
  -2  -2  14      175.70      147.90     44.64 o 
  -1  -2  14       58.46       60.96     18.43 o 
   0  -2  14       66.96       52.54     17.97 o 
   1  -2  14      245.56      231.41     26.86 o 
   2  -2  14       21.14       28.92     18.16 o 
   3  -2  14       49.44       21.68     20.59 o 
   4  -2  14      186.00      242.85     28.95 o 
   5  -2  14      439.88      532.56     43.66 o 
  -6  -1  14      257.10      243.02     40.91 o 
  -5  -1  14       13.72       -3.82     19.65 o 
  -4  -1  14       56.48       84.07     21.14 o 
  -3  -1  14       91.39      104.96     21.53 o 
  -2  -1  14      460.38      419.27     66.42 o 
  -1  -1  14      613.43      659.14     43.33 o 
   0  -1  14      365.94      364.13     32.03 o 
   1  -1  14       26.83        5.65     15.24 o 
   2  -1  14      122.75      110.53     28.16 o 
   3  -1  14      173.33      196.26     24.78 o 
   4  -1  14       82.13      116.04     23.48 o 
   5  -1  14      795.20      909.36     57.99 o 
  -5   0  14      107.53      123.46     34.67 o 
  -4   0  14       24.25        9.70     17.39 o 
  -3   0  14       62.83       59.85     19.40 o 
  -2   0  14       29.44       36.72     16.32 o 
  -1   0  14      545.68      635.26     57.36 o 
   0   0  14        0.92       -4.61     14.73 o 
   1   0  14      415.08      469.77     34.96 o 
   2   0  14      124.55      114.54     20.88 o 
   3   0  14      572.08      579.81     41.84 o 
   4   0  14       36.72       -0.37     24.08 o 
   5   0  14      292.18      266.21     49.10 o 
   6   0  14       63.54       67.76     27.88 o 
  -5   1  14      628.63      600.90     59.45 o 
  -4   1  14       29.04       17.98     24.32 o 
  -3   1  14      230.47      284.41     28.04 o 
  -2   1  14       26.96       19.15     15.71 o 
  -1   1  14       61.16       65.52     28.12 o 
   0   1  14        0.29        3.00     14.19 o 
   1   1  14      816.52      864.00     49.95 o 
   2   1  14      225.88      203.91     23.65 o 
   3   1  14      269.40      224.83     25.58 o 
   4   1  14      156.90      121.61     20.83 o 
   5   1  14       21.04       14.26     18.85 o 
   6   1  14        5.12       -2.85     21.37 o 
  -6   2  14        0.35       -5.92     26.14 o 
  -5   2  14      201.97      146.01     32.34 o 
  -4   2  14      107.18       94.23     27.11 o 
  -3   2  14      829.96     1020.87     83.63 o 
  -2   2  14      219.46      145.22     31.15 o 
  -1   2  14        3.88        3.91     14.13 o 
   0   2  14      455.67      457.16     33.94 o 
   1   2  14      293.46      273.66     40.49 o 
   2   2  14      442.07      456.07     34.52 o 
   3   2  14      276.87      259.01     27.01 o 
   4   2  14      555.14      625.14     86.70 o 
   5   2  14       72.20       64.39     46.17 o 
   6   2  14       62.96       78.78     22.67 o 
  -6   3  14        1.08        4.23     19.19 o 
  -5   3  14      375.09      398.55     33.98 o 
  -4   3  14      187.05      201.61     30.00 o 
  -3   3  14      216.31      221.00     36.59 o 
  -2   3  14      208.49      188.66     35.13 o 
  -1   3  14        8.77       -3.26     13.18 o 
   0   3  14      511.33      464.97     33.95 o 
   1   3  14       81.22       47.72     18.29 o 
   2   3  14     1132.74     1042.06     57.14 o 
   3   3  14      118.28       97.27     19.60 o 
   4   3  14      140.11      124.06     20.73 o 
   5   3  14       33.15       10.31     19.06 o 
   6   3  14      155.45      162.11     38.54 o 
  -6   4  14      350.86      344.16     57.39 o 
  -5   4  14      294.58      309.71     29.40 o 
  -4   4  14       54.24       35.71     17.03 o 
  -3   4  14       15.62      -21.05     14.43 o 
  -2   4  14      492.78      526.45     62.20 o 
  -1   4  14       18.58       17.35     21.05 o 
   0   4  14      724.12      743.78     44.56 o 
   1   4  14       35.79       20.93     14.22 o 
   2   4  14      767.40      777.30     46.82 o 
   3   4  14      106.67       95.27     18.60 o 
   4   4  14      251.58      219.55     34.01 o 
   5   4  14      198.56      212.63     34.74 o 
   6   4  14      202.12      204.34     37.77 o 
  -6   5  14      304.88      352.35     73.67 o 
  -5   5  14        2.85       -6.58     17.07 o 
  -4   5  14        2.93        2.07     16.02 o 
  -3   5  14        0.37       -7.30     15.06 o 
  -2   5  14      962.84     1006.35     55.02 o 
  -1   5  14      127.79       77.98     17.28 o 
   0   5  14     1152.89     1246.19     93.11 o 
   1   5  14       40.87       23.14     24.60 o 
   2   5  14        5.86       -4.97     17.32 o 
   3   5  14      140.39      122.83     19.49 o 
   4   5  14      224.15      250.76     53.77 o 
   5   5  14        1.80        0.96     18.26 o 
   6   5  14        3.97      -25.44     27.25 o 
  -6   6  14      197.22      198.29     31.88 o 
  -5   6  14       49.41       27.82     18.31 o 
  -4   6  14      127.06      142.97     34.29 o 
  -3   6  14      131.54      136.32     21.23 o 
  -2   6  14       98.62       74.42     17.72 o 
  -1   6  14      478.53      520.19     36.36 o 
   0   6  14      482.07      495.15     44.95 o 
   1   6  14      641.00      627.25     39.79 o 
   2   6  14      106.73       92.97     28.57 o 
   3   6  14      410.68      390.68     31.41 o 
   4   6  14       28.54        3.12     16.01 o 
   5   6  14      254.81      194.51     36.03 o 
   6   6  14       16.26       55.96     31.01 o 
  -5   7  14      258.26      273.06     30.82 o 
  -4   7  14      191.42      193.99     25.57 o 
  -3   7  14      489.60      504.03     38.70 o 
  -2   7  14       76.19      109.15     19.96 o 
  -1   7  14      125.80      134.45     21.05 o 
   0   7  14        7.66        0.18     14.95 o 
   1   7  14      523.98      540.84     86.38 o 
   2   7  14        0.06        8.33     14.50 o 
   3   7  14       37.85       31.34     29.79 o 
   4   7  14      102.59      108.09     31.50 o 
   5   7  14       74.10       49.76     26.97 o 
  -5   8  14      149.51      229.46     82.31 o 
  -4   8  14       19.17       37.84     19.27 o 
  -3   8  14      367.25      385.71     34.34 o 
  -2   8  14       29.46       32.75     18.92 o 
  -1   8  14      465.94      497.96     37.38 o 
   0   8  14       42.80       30.24     15.92 o 
   1   8  14      436.30      508.78     36.47 o 
   2   8  14      134.16      110.42     20.78 o 
   3   8  14      299.22      280.73     27.71 o 
   4   8  14        2.20        1.60     25.44 o 
  -4   9  14       10.19       33.21     21.25 o 
  -3   9  14      464.05      577.00     43.31 o 
  -2   9  14       25.64       37.42     19.51 o 
  -1   9  14      192.65      215.30     53.21 o 
   0   9  14      165.67      115.37     21.61 o 
   1   9  14        9.20       23.91     17.12 o 
   2   9  14       76.25       48.15     17.97 o 
   3   9  14       39.31        4.21     17.48 o 
   4   9  14       34.24       36.38     28.85 o 
  -3  10  14      212.31      204.38     29.83 o 
  -2  10  14      273.45      295.04     32.51 o 
  -1  10  14       76.20       54.30     19.29 o 
   0  10  14      157.62      135.98     22.87 o 
   1  10  14       35.39       22.01     19.01 o 
   2  10  14      160.41      149.25     24.58 o 
   3  10  14        0.15      -21.38     19.27 o 
  -1  11  14        0.34      -38.06     34.64 o 
   0  11  14       33.66       42.47     21.88 o 
   1  11  14       33.13       41.93     21.78 o 
   2  11  14      142.33      126.26     29.10 o 
  -1  -4  15        2.21      -19.54     25.65 o 
   0  -4  15      190.78      216.10     31.36 o 
   1  -4  15      184.18      156.97     27.06 o 
  -3  -3  15      349.44      439.17     62.58 o 
  -2  -3  15        8.21        2.60     31.85 o 
  -1  -3  15       75.54       75.71     23.00 o 
   0  -3  15       86.60       75.53     23.40 o 
   1  -3  15      206.91      219.11     29.82 o 
   2  -3  15        0.42       12.25     20.60 o 
   3  -3  15      431.06      506.85     48.92 o 
  -4  -2  15       55.99       36.28     30.25 o 
  -3  -2  15       31.65       43.30     23.10 o 
  -2  -2  15       15.39       30.02     19.74 o 
  -1  -2  15      519.42      580.38     49.94 o 
   0  -2  15       57.47       60.69     20.20 o 
   1  -2  15      171.09      197.39     27.66 o 
   2  -2  15        8.46       -2.47     23.21 o 
   3  -2  15      587.25      628.48     63.94 o 
   4  -2  15      352.24      424.10     40.36 o 
  -4  -1  15       96.67      138.65     28.09 o 
  -3  -1  15       53.86       23.35     20.45 o 
  -2  -1  15        9.11        8.98     18.38 o 
  -1  -1  15      660.45      791.10     51.22 o 
   0  -1  15      545.57      628.92     95.10 o 
   1  -1  15        2.77      -24.83     24.95 o 
   2  -1  15       48.43       33.68     58.86 o 
   3  -1  15       45.99       87.95     21.11 o 
   4  -1  15       63.06       65.86     23.25 o 
  -5   0  15        4.47        3.35     31.36 o 
  -4   0  15       22.37       13.25     24.08 o 
  -3   0  15       43.40       24.80     18.72 o 
  -2   0  15      179.03      160.98     24.24 o 
  -1   0  15       48.77       42.26     18.01 o 
   0   0  15      215.39      226.92     34.01 o 
   1   0  15      368.38      376.11     40.98 o 
   2   0  15      817.75      964.67     58.00 o 
   3   0  15       19.38      -12.22     18.53 o 
   4   0  15       66.86       70.29     21.91 o 
   5   0  15        0.71      -17.37     21.26 o 
  -5   1  15       21.42       22.79     28.57 o 
  -4   1  15      218.07      204.34     37.91 o 
  -3   1  15       21.21       35.94     23.14 o 
  -2   1  15      572.15      655.57     43.97 o 
  -1   1  15       11.71       -1.31     24.25 o 
   0   1  15      385.21      344.01     53.98 o 
   1   1  15       33.27       16.94     15.36 o 
   2   1  15      469.62      562.15     79.73 o 
   3   1  15      270.42      210.11     38.19 o 
   4   1  15       27.60       25.08     20.07 o 
   5   1  15        8.45       -8.00     20.98 o 
  -5   2  15       37.32       26.41     28.43 o 
  -4   2  15      293.66      264.77     42.37 o 
  -3   2  15       99.41       70.74     29.41 o 
  -2   2  15      188.55      217.08     25.54 o 
  -1   2  15        6.05        7.17     16.46 o 
   0   2  15      596.79      616.13     59.97 o 
   1   2  15      331.61      332.15     30.50 o 
   2   2  15      192.85      228.54     25.54 o 
   3   2  15      152.87      136.88     22.61 o 
   4   2  15      138.42      134.00     23.19 o 
   5   2  15        1.56       18.26     31.12 o 
  -5   3  15        1.15       20.28     26.69 o 
  -4   3  15      930.53     1165.97     92.06 o 
  -3   3  15      258.82      287.62     43.14 o 
  -2   3  15      182.13      162.73     32.06 o 
  -1   3  15       61.56       66.70     26.34 o 
   0   3  15       13.17       50.65     20.14 o 
   1   3  15      458.62      425.19     33.84 o 
   2   3  15       15.30        1.75     15.54 o 
   3   3  15       60.48       69.01     19.81 o 
   4   3  15       30.68       31.18     19.11 o 
   5   3  15      185.49      184.45     28.14 o 
  -5   4  15      187.32      247.55     41.19 o 
  -4   4  15       20.33        3.35     24.95 o 
  -3   4  15      215.08      240.65     39.24 o 
  -2   4  15      185.21      134.58     31.01 o 
  -1   4  15      629.99      642.85     63.35 o 
   0   4  15        2.57       -2.65     23.35 o 
   1   4  15      271.03      261.44     26.66 o 
   2   4  15        6.82       11.50     15.84 o 
   3   4  15      203.17      237.29     26.32 o 
   4   4  15        4.57        6.49     17.29 o 
   5   4  15       47.51       53.62     22.94 o 
  -5   5  15      308.18      304.95     32.17 o 
  -4   5  15       17.28       14.29     17.94 o 
  -3   5  15       32.77       36.97     19.02 o 
  -2   5  15       25.91       30.32     24.46 o 
  -1   5  15      841.70      723.07     67.32 o 
   0   5  15      206.62      184.69     36.66 o 
   1   5  15      202.24      233.33     39.66 o 
   2   5  15       50.83       29.90     23.77 o 
   3   5  15      117.04       95.63     22.48 o 
   4   5  15      140.41      147.15     24.58 o 
   5   5  15       11.99       28.16     20.25 o 
  -5   6  15      212.06      252.80     38.33 o 
  -4   6  15       12.86      -16.57     18.33 o 
  -3   6  15      153.39      191.91     25.03 o 
  -2   6  15      272.13      280.71     38.47 o 
  -1   6  15      448.98      442.00     51.09 o 
   0   6  15      259.06      265.95     39.93 o 
   1   6  15       70.40       65.30     28.30 o 
   2   6  15        2.80        4.32     22.44 o 
   3   6  15        3.06       23.35     26.20 o 
   4   6  15      149.18      143.13     23.56 o 
   5   6  15       87.80      108.65     32.55 o 
  -4   7  15       11.75       21.96     19.04 o 
  -3   7  15      171.65      160.91     24.22 o 
  -2   7  15      578.47      600.21     46.52 o 
  -1   7  15       64.54       59.13     23.77 o 
   0   7  15       15.70       31.15     32.72 o 
   1   7  15       62.43       12.61     24.60 o 
   2   7  15      233.03      229.43     39.79 o 
   3   7  15        2.82       22.58     28.57 o 
   4   7  15       93.26      109.91     34.29 o 
  -4   8  15      569.05      660.37     47.90 o 
  -3   8  15       41.33       26.44     20.10 o 
  -2   8  15      219.94      218.19     27.92 o 
  -1   8  15        1.23       16.01     17.94 o 
   0   8  15      133.11      148.37     31.99 o 
   1   8  15        2.83       21.02     26.94 o 
   2   8  15      228.31      224.52     30.67 o 
   3   8  15        0.54      -27.32     26.00 o 
  -3   9  15        0.71      -23.44     19.57 o 
  -2   9  15       44.14       37.28     21.13 o 
  -1   9  15        0.85      -23.32     18.06 o 
   0   9  15      131.93      144.49     42.37 o 
   1   9  15       68.00       53.52     19.04 o 
   2   9  15        1.14        1.25     18.05 o 
   3   9  15       82.14       73.18     21.35 o 
  -1  10  15        1.05      -18.52     30.87 o 
   0  10  15        3.82      -10.40     23.21 o 
   1  10  15       14.20       -9.04     19.53 o 
   2  10  15      132.64      105.24     23.84 o 
  -2  -2  16      288.34      388.49     36.79 o 
  -1  -2  16       62.33       81.99     22.05 o 
   0  -2  16      703.39      895.43     57.94 o 
   1  -2  16        6.66       -2.94     20.63 o 
   2  -2  16        3.40       -8.97     20.71 o 
  -3  -1  16       32.56       19.44     23.33 o 
  -2  -1  16      684.75      902.12     60.11 o 
  -1  -1  16       19.85        9.15     18.03 o 
   0  -1  16      120.02      129.45     24.86 o 
   1  -1  16      190.90      168.56     38.26 o 
   2  -1  16       63.35       33.70     22.99 o 
   3  -1  16        2.19       18.16     21.61 o 
  -4   0  16      194.73      192.77     42.16 o 
  -3   0  16        2.14       -0.32     21.78 o 
  -2   0  16      444.37      430.28     42.48 o 
  -1   0  16      544.59      630.14     59.48 o 
   0   0  16       68.32       67.21     20.21 o 
   1   0  16      185.23      191.22     27.73 o 
   2   0  16        0.69      -15.79     19.56 o 
   3   0  16       51.66       62.42     22.50 o 
  -4   1  16      161.96      167.33     38.96 o 
  -3   1  16      145.19      110.19     35.26 o 
  -2   1  16       27.86       42.33     20.17 o 
  -1   1  16      174.97      166.90     25.73 o 
   0   1  16        6.94       -1.75     18.00 o 
   1   1  16       44.38       64.73     21.29 o 
   2   1  16       10.22       -8.41     22.86 o 
   3   1  16       81.12       64.92     21.50 o 
   4   1  16        0.33      -13.44     20.56 o 
  -4   2  16      106.64      100.01     34.36 o 
  -3   2  16      749.49      864.27     79.10 o 
  -2   2  16        5.04        0.00     27.11 o 
  -1   2  16       48.92       58.25     20.49 o 
   0   2  16       49.85       49.53     21.60 o 
   1   2  16      471.16      464.38     37.98 o 
   2   2  16        8.05       -1.67     18.70 o 
   3   2  16       30.08       44.99     27.60 o 
   4   2  16      122.94       99.55     56.17 o 
  -4   3  16       35.12       31.22     29.97 o 
  -3   3  16      272.25      275.50     43.21 o 
  -2   3  16      238.52      263.44     43.35 o 
  -1   3  16      118.99      127.40     34.71 o 
   0   3  16      275.68      356.69     47.11 o 
   1   3  16        0.60      -24.93     30.39 o 
   2   3  16      139.24      126.69     37.67 o 
   3   3  16       37.25        9.18     19.41 o 
   4   3  16      100.07      107.13     23.76 o 
  -4   4  16       66.34       49.76     28.71 o 
  -3   4  16      155.32      101.26     32.41 o 
  -2   4  16      224.80      207.48     41.05 o 
  -1   4  16       62.87       47.11     27.18 o 
   0   4  16       13.76       10.73     25.51 o 
   1   4  16       38.10       41.54     26.97 o 
   2   4  16      334.20      424.78     34.97 o 
   3   4  16       37.65        9.32     19.29 o 
   4   4  16       89.17       99.91     23.53 o 
  -4   5  16      425.93      494.06     58.26 o 
  -3   5  16       45.15       63.35     30.87 o 
  -2   5  16       98.41      104.05     30.73 o 
  -1   5  16       72.53       80.01     29.97 o 
   0   5  16      243.68      247.83     40.21 o 
   1   5  16       69.10       50.88     30.60 o 
   2   5  16       75.10       78.75     29.34 o 
   3   5  16       91.50       84.24     21.57 o 
   4   5  16      132.92      143.17     25.09 o 
  -4   6  16       34.30       72.06     33.24 o 
  -3   6  16        3.03      -15.61     25.86 o 
  -2   6  16       27.58       49.76     29.76 o 
  -1   6  16       14.46        3.21     26.14 o 
   0   6  16      284.69      281.98     46.28 o 
   1   6  16       42.08       38.82     30.39 o 
   2   6  16       62.92       31.78     30.18 o 
   3   6  16      211.07      150.68     38.19 o 
   4   6  16        3.22        7.60     30.53 o 
  -3   7  16      110.34       96.48     24.17 o 
  -2   7  16       54.78       59.24     30.80 o 
  -1   7  16      221.16      236.19     43.63 o 
   0   7  16       18.40       30.04     28.78 o 
   1   7  16      232.79      209.71     40.42 o 
   2   7  16       29.75       26.07     31.01 o 
   3   7  16       79.89       91.51     34.15 o 
  -2   8  16        9.50      -14.58     20.30 o 
  -1   8  16       31.82       16.92     23.17 o 
   0   8  16       11.28      -21.67     28.50 o 
   1   8  16       33.28      -21.40     24.95 o 
   2   8  16       67.14       10.66     28.85 o 
   3   8  16      237.82      239.12     44.05 o 
  -1   9  16       29.12        9.44     22.13 o 
   0   9  16        0.38        7.18     20.52 o 
   1   9  16       63.40       50.23     22.27 o 
  -1   0  17       33.54       24.11     22.93 o 
   0   0  17      124.78      195.38     45.68 o 
   1   0  17        0.42       -6.04     20.85 o 
  -2   1  17      118.80       96.04     35.54 o 
  -1   1  17        5.24       12.80     20.71 o 
   0   1  17        2.85      -21.57     19.83 o 
   1   1  17       19.62        4.34     21.12 o 
   2   1  17       15.98      -19.19     21.50 o 
  -3   2  17       83.42       87.95     35.33 o 
  -2   2  17      152.67      140.29     38.19 o 
  -1   2  17       52.28       19.79     31.43 o 
   0   2  17      118.08      140.35     63.63 o 
   1   2  17      104.83       62.83     21.93 o 
   2   2  17      206.84      203.56     28.71 o 
  -3   3  17       75.15       52.06     31.64 o 
  -2   3  17        1.48      -12.06     27.18 o 
  -1   3  17       12.33      -12.89     28.57 o 
   0   3  17       35.97       29.76     30.94 o 
   1   3  17        1.24      -15.09     20.26 o 
   2   3  17      116.88       82.89     21.50 o 
   3   3  17      144.60      154.58     28.15 o 
  -3   4  17       12.52       29.20     27.39 o 
  -2   4  17       89.01      124.12     35.96 o 
  -1   4  17      391.53      335.50     50.18 o 
   0   4  17       54.36       46.90     30.60 o 
   1   4  17      207.89      187.82     38.68 o 
   2   4  17        0.08      -47.46     27.25 o 
   3   4  17      240.07      278.65     32.27 o 
  -2   5  17       21.90       46.62     30.18 o 
  -1   5  17       29.88        3.97     28.71 o 
   0   5  17        8.03        9.41     26.76 o 
   1   5  17       77.22       38.75     32.62 o 
   2   5  17        0.50       25.02     30.94 o 
   3   5  17        1.91      -23.14     33.10 o 
  -2   6  17       15.35      -27.25     29.13 o 
  -1   6  17       34.08       21.33     29.41 o 
   0   6  17       61.34       40.07     29.41 o 
   1   6  17      230.39      187.13     41.26 o 
   2   6  17       22.40      -24.74     30.11 o 
  -1   7  17       30.62      -16.87     29.90 o 
   0   7  17      206.07      201.27     39.66 o 
   1   7  17        4.88        6.13     30.46 o 
                                                 
